# Supplementary material for: Dwarf Mongooses Lose Body Mass in Hot Weather due to Limited Behavioural Plasticity
Source: Ecol Evol. 2025 Sep 5;15(9):e71963. doi: 10.1002/ece3.71963 (PMC12412311; doi:10.1002/ece3.71963)
Supplement: Supplementary file 1 — Data S1: ece371963‐sup‐0001‐Supinfo.zip. [file ECE3-15-e71963-s001.zip]

Archive with 13 entries (13 files):
- #### README FOR ANALYSIS AND PLOTS.txt
- AM_matched_up.csv
- compensatory_adults.csv
- compensatory_pups.csv
- consecutive_adults.csv
- matched_AM_tracks.csv
- matched_GPS_AM.csv
- matched_GPS_PM.csv
- matched_PM_tracks.csv
- Model_plot_code.R
- PM_matched_down.csv
- weight_matches_ads.csv
- weight_matches_pups.csv
