# Supplementary material for: Dwarf Mongooses Lose Body Mass in Hot Weather due to Limited Behavioural Plasticity
Source: Ecol Evol. 2025 Sep 5;15(9):e71963. doi: 10.1002/ece3.71963 (PMC12412311; doi:10.1002/ece3.71963)
Supplement: Supplementary file 1 — Data S1: ece371963‐sup‐0001‐Supinfo.zip. [file ECE3-15-e71963-s001.zip › #### README FOR ANALYSIS AND PLOTS.txt]

#### README FOR ANALYSIS AND PLOT CODE FOR VANE ET AL. 2025 - DWARF MONGOOSES LOSE BODY MASS IN HOT WEATHER DUE TO LIMITED BEHAVIOURAL PLASTICITY ####

#### FILES ####
Model_plot_code.R
AM_matched_up.csv
matched_GPS_AM.csv
matched_AM_tracks.csv
PM_matched_down.csv
matched_GPS_PM.csv
matched_PM_tracks.csv
weight_matches_ads.csv
weight_matches_pups.csv
compensatory_adults.csv
compensatory_pups.csv
consecutive_adults.csv

#### INDIVIDUAL FILE DESCRIPTIONS ####

## Model_plot_code.R ##

Full code required to run all models and generate all outputs and figures found within the paper.

## AM_matched_up.csv ##

Data on group timings at the sleeping burrow in the AM (output to Table 2a-c). Columns are as follows:

- Pair - pair identifier for matched pairs of hot and cooler days
- group - the two letter code of the group
- Hot_Cool - the type of day, hot (>=35 C or cooler <=33 C)
- sunrise_up_mins - the number of minutes past sunrise 50% of the group emerged from the burrow
- sunrise_leave - the number of minutes past sunrise 50% of the group left the burrow
- AM_burrow_minutes - the number of minutes the group spent at the burrow in the AM (difference between sunrise_up_mins and sunrise_leave)

## matched_GPS_AM.csv ##

Data on the proportion of waypoints the group was inactive in the AM (output to Table 3a). Columns are as follows:

- Pair - pair identifier for matched pairs of hot and cooler days
- group - the two letter code of the group
- Hot_Cool - the type of day, hot (>=35 C or cooler <=33 C)
- n_I_3h - the number of inactive waypoints noted within the 3-hour AM activity period
- n_wpt_3h - the total number of waypoints noted within the 3-hour AM activity period

## matched_AM_tracks.csv ##

Track metrics for the AM activity period (output to Table 3c,e). Columns are as follows:

- Pair - pair identifier for matched pairs of hot and cooler days
- group - the two letter code of the group
- Hot_Cool - the type of day, hot (>=35 C or cooler <=33 C)
- track_length - the total length of the track in meters
- track_max_disp - the maximum displacement distance of the track in meters


## PM_matched_down.csv ##

Data on group timings at the sleeping burrow in the PM (output to Table 2d-f). Columns are as follows:

- Pair - pair identifier for matched pairs of hot and cooler days
- group - the two letter code of the group
- Hot_Cool - the type of day, hot (>=35 C or cooler <=33 C)
- sunset_ret_mins - the number of minutes before sunset 50% of the group returned to the burrow
- sunset_down_mins - the number of minutes before sunset 50% of the group entered the burrow
- PM_burrow_minutes - the number of minutes the group spent at the burrow in the PM (difference between sunset_ret_mins and sunset_down_mins)

## matched_GPS_PM.csv ##

Data on the proportion of waypoints the group was inactive in the PM (output to Table 3b). Columns are as follows:

- Pair - pair identifier for matched pairs of hot and cooler days
- group - the two letter code of the group
- Hot_Cool - the type of day, hot (>=35 C or cooler <=33 C)
- n_I_3h - the number of inactive waypoints noted within the 2-hour PM activity period
- n_wpt_3h - the total number of waypoints noted within the 2-hour PM activity period

## matched_PM_tracks.csv ##

Track metrics for the PM activity period (output to Table 3d,f). Columns are as follows:

- Pair - pair identifier for matched pairs of hot and cooler days
- group - the two letter code of the group
- Hot_Cool - the type of day, hot (>=35 C or cooler <=33 C)
- track_length - the total length of the track in meters
- track_max_disp - the maximum displacement distance of the track in meters

## weight_matches_ads.csv ##

Body mass data for adults for the matched days aspect of the analysis (output to Table 4a). Columns are as follows:

- Pair - pair identifier for matched pairs of hot and cooler days
- group - the two letter code of the group
- Hot_Cool - the type of day, hot (>=35 C or cooler <=33 C)
- Ad_prop_weight_change - mean proportional change in body mass for all adults in group weighed in AM and PM

## weight_matches_pups.csv ##

Body mass data for pups for the matched days aspect of the analysis (output to Table 4b). Columns are as follows:

- Pair - pair identifier for matched pairs of hot and cooler days
- group - the two letter code of the group
- Hot_Cool - the type of day, hot (>=35 C or cooler <=33 C)
- Pup_weight_change - mean proportional change in body mass for all pups in group weighed in AM and PM

## compensatory_adults.csv ##

Body mass data for adults for the compensatory days aspect of the analysis (output to Table 5a). Columns are as follows:

- group - the two letter code of the group
- Recovery_Type - whether the day fell after a hot day (>=35 C) or a cooler day (<=33 C)
- Season - the unique season the observation occurred
- Mean_Prop_Change - mean proportional change in body mass for all adults in group weighed in AM and PM
- Group_Size - the number of adult group members
- NDVI - Normalized Difference Vegetation Index as a measure of greenness

## compensatory_pups.csv ##

Body mass data for pups for the compensatory days aspect of the analysis (output to Table 5b). Columns are as follows:

- group - the two letter code of the group
- Recovery_Type - whether the day fell after a hot day (>=35 C) or a cooler day (<=33 C)
- Season - the unique season the observation occurred
- Mean_Prop_Change - mean proportional change in body mass for all adults in group weighed in AM and PM
- Group_Size - the number of adult group members
- NDVI - Normalized Difference Vegetation Index as a measure of greenness

## consecutive_adults.csv ##

Body mass data for adults for the cumulative hot days aspect of the analysis (output to Table 6). Columns are as follows:

- group - the two letter code of the group
- Sequence_Category - whether the day fell after one, two or three hot days (>=35 C)
- Season - the unique season the observation occurred
- Mean_Weight - mean body mass for all adults in group weighed in PM
- Group_Size - the number of adult group members
- NDVI - Normalized Difference Vegetation Index as a measure of greenness


## End
