# Supplementary material for: Dwarf Mongooses Lose Body Mass in Hot Weather due to Limited Behavioural Plasticity
Source: Ecol Evol. 2025 Sep 5;15(9):e71963. doi: 10.1002/ece3.71963 (PMC12412311; doi:10.1002/ece3.71963)
Supplement: Supplementary file 1 — Data S1: ece371963‐sup‐0001‐Supinfo.zip. [file ECE3-15-e71963-s001.zip › AM_matched_up.csv]

Pair	Hot_Cool	sunrise_leave	AM_burrow_minutes	sunrise_up_mins	group
1	Hot	46.40513201	9	37.40513201	BW
2	Hot	94.72845218	84	10.72845218	BW
3	Hot	85.63173254	17	68.63173254	BW
4	Hot	111.6668123	25	86.66681229	BW
5	Hot	115.001181	29	86.00118105	BW
6	Hot	98.97716938	32	66.97716938	BW
7	Hot	76.61470131	20	56.61470131	BW
8	Hot	94.64828409	20	74.64828409	BW
9	Hot	45.93078995	7	38.93078995	BW
10	Hot	36.341837	9	27.341837	FE
11	Hot	89.79419834	27	62.79419834	GI
12	Hot	68.73077475	9	59.73077475	GI
13	Hot	66.97902744	31	35.97902744	GI
14	Hot	50.13555048	34	16.13555048	GI
15	Hot	92.52214634	24	68.52214634	GI
16	Hot	92.64828409	21	71.64828409	GI
17	Hot	94.84983577	13	81.84983577	GI
18	Hot	169.0888265	76	93.08882651	HP
19	Hot	160.7941983	88	72.79419834	HP
20	Hot	29.55545493	17	12.55545493	HP
21	Hot	96.32536017	24	72.32536017	HP
22	Hot	58.73077475	5	53.73077475	HP
23	Hot	111.8160374	35	76.81603739	HP
24	Hot	106.6668123	29	77.66681229	HP
25	Hot	47.68783718	20	27.68783718	HP
26	Hot	21.79286036	8	13.79286036	HP
27	Hot	47.39797954	18	29.39797954	HP
28	Hot	57.73881464	10	47.73881464	HP
29	Hot	115.2196123	42	73.21961232	HP
30	Hot	101.2855065	18	83.28550651	JB
31	Hot	58.55545493	17	41.55545493	JB
32	Hot	115.6557335	30	85.6557335	JB
33	Hot	138.8160374	40	98.81603739	JB
34	Hot	46.0549711	28	18.0549711	JB
35	Hot	187.1890336	87	100.1890336	JB
36	Hot	86.74414113	20	66.74414113	JB
37	Hot	189.3470814	117	72.34708139	LB
38	Hot	61.77516154	21	40.77516154	LB
39	Hot	59.29324121	34	25.29324121	LB
40	Hot	81.11551891	0	81.11551891	LB
41	Hot	92.89478252	25	67.89478252	LB
42	Hot	104.7941983	27	77.79419834	LT
43	Hot	81.73072959	5	76.73072959	SC
44	Hot	12.55545493	16	-3.44454507	SC
45	Hot	153.8160374	50	103.8160374	SG
46	Hot	38.81188968	5	33.81188968	SG
47	Hot	109.2670649	20	89.26706489	SH
48	Hot	133.0888265	29	104.0888265	SH
49	Hot	146.3019194	54	92.30191943	SH
50	Hot	74.365845	14	60.365845	SH
51	Hot	81.29324121	20	61.29324121	SH
52	Hot	131.001181	35	96.00118105	SH
53	Hot	101.40828	19	82.40828	SH
54	Hot	66.38372362	11	55.38372362	SH
55	Hot	110.0758541	37	73.07585414	SH
56	Hot	123.8612567	27	96.86125666	SH
57	Hot	96.46091339	33	63.46091339	SH
58	Hot	70.25459785	30	40.25459785	TN
59	Hot	121.1890336	34	87.18903362	TN
60	Hot	137.3474002	17	120.3474002	TN
61	Hot	118.6927444	67	51.69274443	TN
62	Hot	68.97902744	23	45.97902744	TS
63	Hot	137.6668123	22	115.6668123	TS
64	Hot	61.32832414	35	26.32832414	TS
65	Hot	99.82785475	15	84.82785475	TS
66	Hot	46.84983577	11	35.84983577	TS
67	Hot	105.4416296	25	80.44162959	TS
68	Hot	94.79944706	20	74.79944706	BW
69	Hot	96.95672483	18	78.95672483	BW
70	Hot	102.3300114	23	79.33001142	BW
71	Hot	93.3640841	12	81.3640841	GI
72	Hot	75.28550651	1	74.28550651	HP
73	Hot	132.3376472	49	83.33764724	HP
74	Hot	83.73072959	16	67.73072959	HP
75	Hot	55.85414147	15	40.85414147	HP
76	Hot	97.67812652	24	73.67812652	HP
77	Hot	78.69274443	7	71.69274443	HP
78	Hot	89.15714313	10	79.15714313	JB
79	Hot	52.63173254	24	28.63173254	JB
80	Hot	56.59110384	14	42.59110384	JB
81	Hot	61.5873341	6	55.5873341	JB
82	Hot	43.73077475	13	30.73077475	JB
83	Hot	119.8477639	27	92.84776388	JB
84	Hot	100.6927444	37	63.69274443	JB
85	Hot	128.0041587	22	106.0041587	LB
86	Hot	141.3901262	65	76.39012618	LT
87	Hot	100.9012353	6	94.90123526	SC
88	Hot	81.08882651	12	69.08882651	SC
89	Hot	13.43272247	14	-0.567277531	SC
90	Hot	108.0554428	26	82.05544283	SG
91	Hot	112.1075827	38	74.10758271	SG
92	Hot	95.28550651	15	80.28550651	SH
93	Hot	98.59110384	27	71.59110384	SH
94	Hot	99.62371813	65	34.62371813	SH
95	Hot	39.36471847	6	33.36471847	SH
96	Hot	97.69274443	16	81.69274443	SH
97	Hot	98.57134215	15	83.57134215	SH
98	Hot	87.61470131	12	75.61470131	TS
1	Cool	144.9664706	58	86.9664706	BW
2	Cool	125.498497	94	31.49849699	BW
3	Cool	106.6047243	15	91.60472432	BW
4	Cool	117.697326	30	87.69732598	BW
5	Cool	224.7488994	65	159.7488994	BW
6	Cool	117.024242	43	74.02424204	BW
7	Cool	64.91869401	10	54.91869401	BW
8	Cool	119.595738	16	103.595738	BW
9	Cool	72.45682058	11	61.45682058	BW
10	Cool	48.86365333	6	42.86365333	FE
11	Cool	165.8699497	14	151.8699497	GI
12	Cool	49.5321252	9	40.5321252	GI
13	Cool	70.14935099	10	60.14935099	GI
14	Cool	75.8896018	15	60.8896018	GI
15	Cool	128.4012025	15	113.4012025	GI
16	Cool	82.59573803	10	72.59573803	GI
17	Cool	94.46941142	14	80.46941142	GI
18	Cool	219.0035177	24	195.0035177	HP
19	Cool	213.8946915	17	196.8946915	HP
20	Cool	83.97105299	7	76.97105299	HP
21	Cool	64.16005493	7	57.16005493	HP
22	Cool	43.5321252	18	25.5321252	HP
23	Cool	124.8596741	50	74.85967407	HP
24	Cool	105.6853131	24	81.68531313	HP
25	Cool	43.26007379	22	21.26007379	HP
26	Cool	23.1443289	8	15.1443289	HP
27	Cool	94.84839467	18	76.84839467	HP
28	Cool	79.59336977	16	63.59336977	HP
29	Cool	62.72931863	16	46.72931863	HP
30	Cool	247.1839434	30	217.1839434	JB
31	Cool	79.97105299	26	53.97105299	JB
32	Cool	146.6704345	35	111.6704345	JB
33	Cool	104.8596741	15	89.85967407	JB
34	Cool	74.24646906	13	61.24646906	JB
35	Cool	215.0172897	30	185.0172897	JB
36	Cool	82.46721603	6	76.46721603	JB
37	Cool	246.2279043	160	86.22790426	LB
38	Cool	103.6691252	112	-8.330874809	LB
39	Cool	103.3301804	14	89.33018043	LB
40	Cool	113.8966354	30	83.89663539	LB
41	Cool	77.19994372	29	48.19994372	LB
42	Cool	118.8946915	9	109.8946915	LT
43	Cool	25.86582228	11	14.86582228	SC
44	Cool	65.97105299	15	50.97105299	SC
45	Cool	147.6752363	44	103.6752363	SG
46	Cool	96.75267925	16	80.75267925	SG
47	Cool	152.4755652	30	122.4755652	SH
48	Cool	215.0035177	27	188.0035177	SH
49	Cool	117.3906788	6	111.3906788	SH
50	Cool	105.405996	24	81.40599604	SH
51	Cool	305.3301804	35	270.3301804	SH
52	Cool	184.7488994	62	122.7488994	SH
53	Cool	119.024242	21	98.02424204	SH
54	Cool	79.88772955	19	60.88772955	SH
55	Cool	86.89663539	14	72.89663539	SH
56	Cool	103.5356547	21	82.53565468	SH
57	Cool	101.8222164	27	74.82221638	SH
58	Cool	102.610467	14	88.61046699	TN
59	Cool	130.9825081	18	112.9825081	TN
60	Cool	316.2435065	150	166.2435065	TN
61	Cool	88.73754827	18	70.73754827	TN
62	Cool	103.7601363	47	56.76013629	TS
63	Cool	234.6980716	60	174.6980716	TS
64	Cool	120.5851674	40	80.58516743	TS
65	Cool	55.83303611	15	40.83303611	TS
66	Cool	69.06593298	29	40.06593298	TS
67	Cool	166.9194486	50	116.9194486	TS
68	Cool	101.6986778	15	86.69867783	BW
69	Cool	192.1110822	2	190.1110822	BW
70	Cool	115.292109	36	79.29210904	BW
71	Cool	103.2508225	15	88.25082252	GI
72	Cool	115.1839434	25	90.18394344	HP
73	Cool	126.5453002	15	111.5453002	HP
74	Cool	138.8883855	52	86.8883855	HP
75	Cool	83.39018677	22	61.39018677	HP
76	Cool	115.1849533	22	93.18495326	HP
77	Cool	178.7155617	45	133.7155617	HP
78	Cool	153.7764812	39	114.7764812	JB
79	Cool	70.1830406	37	33.1830406	JB
80	Cool	55.02039091	15	40.02039091	JB
81	Cool	72.86365333	56	16.86365333	JB
82	Cool	109.2216756	86	23.22167563	JB
83	Cool	193.2687928	41	152.2687928	JB
84	Cool	116.7155617	30	86.71556168	JB
85	Cool	106.9541546	24	82.95415461	LB
86	Cool	132.1353685	45	87.13536846	LT
87	Cool	97.93135293	7	90.93135293	SC
88	Cool	194.0035177	24	170.0035177	SC
89	Cool	26.31097891	8	18.31097891	SC
90	Cool	114.8596741	20	94.85967407	SG
91	Cool	211.9541546	29	182.9541546	SG
92	Cool	195.044737	51	144.044737	SH
93	Cool	99.1830406	19	80.1830406	SH
94	Cool	103.3901868	19	84.39018677	SH
95	Cool	72.5321252	14	58.5321252	SH
96	Cool	83.73754827	16	67.73754827	SH
97	Cool	98.71556168	19	79.71556168	SH
98	Cool	97.91869401	37	60.91869401	TS
