# Supplementary material for: Dwarf Mongooses Lose Body Mass in Hot Weather due to Limited Behavioural Plasticity
Source: Ecol Evol. 2025 Sep 5;15(9):e71963. doi: 10.1002/ece3.71963 (PMC12412311; doi:10.1002/ece3.71963)
Supplement: Supplementary file 1 — Data S1: ece371963‐sup‐0001‐Supinfo.zip. [file ECE3-15-e71963-s001.zip › compensatory_adults.csv]

Recovery_Type	Season	Group	Mean_Prop_Change	Group_Size	NDVI
Cool	Breeding_1314	BW	0.042804593	5	-0.723797621
Cool	Breeding_1314	BW	0.065956818	5	-0.723797621
Cool	Breeding_1314	BW	0.032314098	5	-0.723797621
Cool	Breeding_1314	BW	0.124407115	5	0.009060284
Cool	Breeding_1314	BW	0.026754386	5	0.009060284
Cool	Breeding_1718	BW	0.125867542	15	-0.398312353
Cool	Breeding_1718	BW	0.019733925	15	-0.398312353
Cool	Breeding_1718	BW	0.042624444	15	-0.398312353
Cool	Breeding_1718	BW	0.056511044	15	-0.047752824
Cool	Breeding_1718	BW	0.03135458	14	-0.047752824
Cool	Breeding_1718	BW	0.064762416	14	-0.238120816
Cool	Breeding_1718	BW	0.058577406	14	-0.122500918
Cool	Breeding_1718	BW	0.060953284	14	-0.063441868
Hot	Breeding_1819	BW	0.088550089	19	-1.0707197
Cool	Breeding_1819	BW	0.056289317	19	-1.070923137
Cool	Breeding_1819	BW	0.039347383	19	-1.070923137
Cool	Breeding_1819	BW	0.100359926	19	-1.063306464
Cool	Breeding_1819	BW	0.079884791	17	-0.982767204
Hot	Breeding_1819	BW	0.050654325	17	-0.982767204
Cool	Breeding_1819	BW	0.044226466	16	0.014224866
Cool	Breeding_1819	BW	0.064050994	11	1.917828828
Hot	Breeding_1920	BW	0.059336388	8	-0.89266099
Hot	Breeding_1920	BW	0.111686258	8	-0.960440696
Cool	Breeding_1920	BW	0.03853074	8	-0.960440696
Cool	Breeding_1920	BW	0.045373445	8	-0.870122908
Cool	Breeding_1920	BW	0.078048213	8	1.305364803
Hot	Breeding_1920	BW	0.062073514	8	1.305364803
Cool	Breeding_1920	BW	0.089417773	8	1.898203961
Cool	Breeding_2021	BW	0.084731328	14	-0.591314172
Cool	Breeding_2021	BW	0.018777519	14	1.335866756
Cool	Breeding_2021	BW	0.069498069	12	2.330029698
Cool	Breeding_2021	BW	0.035476014	12	1.443126758
Hot	Breeding_2122	BW	0.072530631	12	-0.888540717
Cool	Breeding_2122	BW	0.070890344	12	-0.888540717
Cool	Breeding_2122	BW	0.053294211	12	-0.819787227
Cool	Breeding_2223	BW	0.053252186	9	-0.825510581
Cool	Breeding_2223	BW	0.05125172	9	-0.869697047
Hot	Breeding_1314	FE	0.042794901	9	-0.723797621
Cool	Breeding_1314	FE	0.032059944	9	-0.723797621
Cool	Breeding_1314	FE	0.024194684	9	-0.503988261
Cool	Breeding_1516	FE	0.065153267	5	-0.160388982
Cool	Breeding_1516	FE	0.032731282	5	-0.160388982
Cool	Breeding_1314	GI	0.026409977	6	-0.503988261
Hot	Breeding_1314	GI	0.05989195	6	0.009060284
Cool	Breeding_1516	GI	0.064161672	7	0.662686349
Cool	Breeding_1516	GI	0.114856351	7	1.052869935
Cool	Breeding_1718	GI	0.034396469	6	-0.398312353
Cool	Breeding_1718	GI	0.02618838	5	-0.063441868
Cool	Breeding_1718	GI	0.061684924	5	-0.063441868
Hot	Breeding_1718	GI	0.029354791	5	-0.063441868
Hot	Breeding_1819	GI	0.004729405	9	-1.070923137
Cool	Breeding_1819	GI	0.03308645	9	-1.194327881
Cool	Breeding_1819	GI	0.030172306	9	-1.194327881
Cool	Breeding_1819	GI	0.021582734	9	-1.194327881
Cool	Breeding_1819	GI	0.067137809	9	-1.063306464
Cool	Breeding_1819	GI	-0.024390244	9	-1.063306464
Hot	Breeding_1819	GI	0.076685708	9	1.268209112
Cool	Breeding_1920	GI	0.048456212	15	-0.89266099
Cool	Breeding_1920	GI	0.15217794	12	1.346092844
Cool	Breeding_1920	GI	0.069406178	12	1.346092844
Cool	Breeding_1920	GI	0.055541215	12	1.898203961
Cool	Breeding_1920	GI	0.070836392	12	1.898203961
Cool	Breeding_2021	GI	0.02640264	13	1.635209044
Cool	Breeding_2021	GI	0.074840302	13	1.304865705
Hot	Breeding_2021	GI	0.018181818	13	1.443126758
Hot	Breeding_1314	HP	0.080907164	10	-0.780418143
Cool	Breeding_1314	HP	0.012060103	10	-0.780418143
Cool	Breeding_1314	HP	0.040168978	10	-0.780418143
Cool	Breeding_1314	HP	0.000578305	10	-0.780418143
Cool	Breeding_1314	HP	0.010944706	10	-0.780418143
Cool	Breeding_1314	HP	0.060344828	10	-0.723797621
Cool	Breeding_1314	HP	0.068017447	10	-0.723797621
Hot	Breeding_1314	HP	0.075112388	10	-0.723797621
Hot	Breeding_1314	HP	0.09595134	10	-0.723797621
Cool	Breeding_1314	HP	0.015570103	10	-0.503988261
Cool	Breeding_1314	HP	0.106489469	10	-0.503988261
Cool	Breeding_1314	HP	0.064150943	10	-0.503988261
Cool	Breeding_1314	HP	0.079162098	10	0.009060284
Cool	Breeding_1314	HP	0.060643313	10	0.009060284
Hot	Breeding_1415	HP	0.062271062	8	1.370773793
Cool	Breeding_1516	HP	0.07382334	14	-0.160388982
Cool	Breeding_1516	HP	0.113247798	14	0.662686349
Cool	Breeding_1516	HP	0.0463741	14	0.662686349
Cool	Breeding_1516	HP	0.042105263	14	0.662686349
Cool	Breeding_1516	HP	0.148698885	14	1.052869935
Cool	Breeding_1718	HP	0.060526013	16	-0.398312353
Cool	Breeding_1718	HP	0.080710819	16	-0.047752824
Hot	Breeding_1718	HP	0.065152379	16	-0.047752824
Cool	Breeding_1718	HP	0.017595385	15	-0.122500918
Hot	Breeding_1718	HP	0.007168459	14	-0.063441868
Hot	Breeding_1819	HP	0.056249168	15	-1.0707197
Cool	Breeding_1819	HP	0.053965359	15	-1.070923137
Cool	Breeding_1819	HP	0.036432894	15	-1.070923137
Hot	Breeding_1819	HP	0.047460344	15	-1.070923137
Cool	Breeding_1819	HP	0.073355506	15	-1.194327881
Cool	Breeding_1819	HP	0.041815705	15	-1.194327881
Cool	Breeding_1819	HP	-0.021186441	15	-1.194327881
Cool	Breeding_1819	HP	0.004211875	15	-1.194327881
Cool	Breeding_1819	HP	0.052631579	15	-1.063306464
Hot	Breeding_1819	HP	0.010498242	15	-0.982767204
Hot	Breeding_1819	HP	0.099051298	14	0.014224866
Cool	Breeding_1819	HP	0.080645161	14	0.014224866
Cool	Breeding_1920	HP	0.020738091	9	-0.960440696
Hot	Breeding_1920	HP	0.069924862	9	-0.960440696
Cool	Breeding_1920	HP	0.06394098	9	-0.870122908
Hot	Breeding_1920	HP	0.108354541	9	1.305364803
Cool	Breeding_1920	HP	0.031167102	9	1.898203961
Cool	Breeding_1920	HP	0.061230307	9	1.898203961
Cool	Breeding_2021	HP	0.035303322	15	-0.591314172
Cool	Breeding_2021	HP	0.045640017	14	1.304865705
Cool	Breeding_2021	HP	0.056248603	14	1.304865705
Cool	Breeding_2021	HP	0.053951679	10	2.075164113
Cool	Breeding_2021	HP	0.063464286	6	1.443126758
Cool	Breeding_2021	HP	0.047061404	6	1.443126758
Hot	Breeding_2122	HP	0.070521971	4	0.869405232
Cool	Breeding_2223	HP	0.056901211	4	-0.825510581
Cool	Breeding_1314	JB	0.104395604	12	-0.780418143
Cool	Breeding_1314	JB	0.104888961	12	-0.723797621
Cool	Breeding_1314	JB	0.066079295	12	-0.723797621
Cool	Breeding_1314	JB	0.011433406	12	-0.503988261
Cool	Breeding_1314	JB	0.054999198	12	-0.503988261
Cool	Breeding_1314	JB	0.055136581	12	-0.503988261
Cool	Breeding_1314	JB	0.086230295	12	0.009060284
Hot	Breeding_1516	JB	-0.00396787	12	-0.160388982
Cool	Breeding_1516	JB	0.070363618	12	-0.160388982
Cool	Breeding_1516	JB	0.096744588	12	-0.160388982
Cool	Breeding_1516	JB	0.134700036	12	0.662686349
Cool	Breeding_1516	JB	0.040112189	12	1.052869935
Hot	Breeding_1718	JB	0.1	16	-0.507926797
Cool	Breeding_1718	JB	0.061221693	16	-0.047752824
Hot	Breeding_1718	JB	0.107518665	16	-0.047752824
Cool	Breeding_1718	JB	0.022803646	13	0.260277569
Cool	Breeding_1718	JB	0.058509885	9	-0.063441868
Hot	Breeding_1819	JB	0.033816284	16	-1.0707197
Cool	Breeding_1819	JB	0.066479299	16	-1.070923137
Cool	Breeding_1819	JB	0.055052775	16	-1.070923137
Cool	Breeding_1819	JB	0.045372113	16	-1.070923137
Cool	Breeding_1819	JB	0.052123541	16	-1.070923137
Cool	Breeding_1819	JB	0.037682777	16	-1.063306464
Cool	Breeding_1819	JB	0.031502464	14	1.675619723
Cool	Breeding_1819	JB	0.050788074	13	1.917828828
Hot	Breeding_1920	JB	0.026822619	15	-0.960440696
Cool	Breeding_1920	JB	0.073251029	15	-0.960440696
Cool	Breeding_1920	JB	0.022435897	8	1.305364803
Cool	Breeding_1920	JB	0.098655914	8	1.346092844
Cool	Breeding_1920	JB	0.143683284	8	1.346092844
Hot	Breeding_2021	JB	0.065956542	10	-0.820685061
Cool	Breeding_2021	JB	0.038468246	10	-0.591314172
Cool	Breeding_2021	JB	0.048009447	10	1.335866756
Cool	Breeding_2021	JB	0.093731434	10	1.635209044
Cool	Breeding_2021	JB	-0.02734375	10	1.304865705
Cool	Breeding_2021	JB	0.048859935	9	2.179255927
Cool	Breeding_2223	JB	0.022156177	8	-0.825510581
Hot	Breeding_2223	JB	0.056515805	10	-0.869697047
Hot	Breeding_1718	LB	0.031976537	7	-0.507926797
Cool	Breeding_1718	LB	0.032563025	7	-0.507926797
Cool	Breeding_1718	LB	0.03859059	7	-0.507926797
Cool	Breeding_1718	LB	0.042927183	7	-0.398312353
Cool	Breeding_1718	LB	0.069034089	7	-0.398312353
Cool	Breeding_1718	LB	0.063256671	7	-0.398312353
Cool	Breeding_1718	LB	0.031633011	7	-0.398312353
Cool	Breeding_1718	LB	0.047683264	8	-0.047752824
Cool	Breeding_1718	LB	0.049238051	7	0.260277569
Cool	Breeding_1718	LB	0.016465054	7	0.260277569
Hot	Breeding_1819	LB	0.047442143	7	-1.0707197
Cool	Breeding_1819	LB	0.067899816	7	-1.070923137
Cool	Breeding_1819	LB	-0.030769231	7	-1.194327881
Cool	Breeding_1819	LB	0.026940983	7	-1.194327881
Cool	Breeding_1819	LB	0.056694978	7	-0.982767204
Cool	Breeding_1819	LB	0.070166668	7	-0.982767204
Hot	Breeding_1920	LB	0.107526882	4	-0.783985068
Cool	Breeding_1920	LB	0.059029707	4	-0.89266099
Hot	Breeding_1920	LB	0.03169751	5	-0.870122908
Hot	Breeding_1920	LB	0.037610728	5	1.305364803
Cool	Breeding_1920	LB	0.043867136	5	2.094002358
Cool	Breeding_1920	LB	0.047665998	5	1.898203961
Cool	Breeding_1920	LB	0.152232143	5	1.898203961
Cool	Breeding_1920	LB	0.083333333	5	1.898203961
Hot	Breeding_1920	LB	0.076923077	5	2.271033035
Cool	Breeding_2021	LB	0.034119684	8	-0.591314172
Cool	Breeding_2021	LB	0.087912088	8	1.335866756
Cool	Breeding_2021	LB	0.075	8	1.335866756
Cool	Breeding_2021	LB	0.095749017	8	1.304865705
Cool	Breeding_2021	LB	0.028644476	8	2.179255927
Cool	Breeding_2122	LB	0.043563033	13	2.081429966
Hot	Breeding_2122	LB	0.04676259	10	2.281489685
Hot	Breeding_2223	LB	0.037578251	7	-0.83681624
Cool	Breeding_2223	LB	0.01600065	5	-0.869697047
Cool	Breeding_1314	LT	0.093586969	5	-0.723797621
Cool	Breeding_1314	LT	0.051791432	5	-0.503988261
Cool	Breeding_1314	LT	0.043310831	5	-0.503988261
Hot	Breeding_1314	SC	0.083261693	9	-0.780418143
Cool	Breeding_1314	SC	0.071005911	9	-0.780418143
Cool	Breeding_1314	SC	0.081996011	9	-0.780418143
Cool	Breeding_1314	SC	0.048343604	9	-0.723797621
Cool	Breeding_1314	SC	0.072953147	9	-0.723797621
Cool	Breeding_1314	SC	-0.00295148	9	-0.503988261
Cool	Breeding_1314	SC	0.055787819	9	-0.503988261
Cool	Breeding_1314	SC	0.069097149	9	-0.503988261
Cool	Breeding_1314	SC	0.054890214	9	0.009060284
Hot	Breeding_1314	SC	0.044905671	9	0.009060284
Cool	Breeding_1516	SC	0.040404543	9	0.662686349
Hot	Breeding_1819	SG	0.052136564	12	-1.0707197
Hot	Breeding_1819	SG	0.071146435	12	-1.0707197
Cool	Breeding_1819	SG	0.072021838	12	-1.070923137
Cool	Breeding_1819	SG	0.093419648	12	-1.194327881
Cool	Breeding_1819	SG	0.039333483	12	-0.982767204
Cool	Breeding_1819	SG	0.037397541	12	1.213896919
Cool	Breeding_1819	SG	0.065263071	11	1.917828828
Hot	Breeding_1314	SH	0.012887077	16	-0.780418143
Cool	Breeding_1314	SH	0.110738255	16	-0.723797621
Cool	Breeding_1314	SH	0.021052632	16	-0.503988261
Cool	Breeding_1314	SH	0.041522491	16	-0.503988261
Cool	Breeding_1516	SH	0.041475978	9	1.052869935
Cool	Breeding_1516	SH	0.028615028	9	1.052869935
Hot	Breeding_1516	SH	0.021122669	9	1.052869935
Cool	Breeding_1718	SH	0.040441176	8	-0.507926797
Cool	Breeding_1718	SH	0.072642557	8	-0.507926797
Cool	Breeding_1718	SH	0.089347079	8	-0.507926797
Cool	Breeding_1718	SH	0.067088185	8	-0.047752824
Cool	Breeding_1718	SH	0.024344569	8	-0.047752824
Cool	Breeding_1718	SH	0.028985507	8	-0.122500918
Cool	Breeding_1718	SH	0.06884058	8	-0.122500918
Cool	Breeding_1718	SH	0.039215686	8	-0.063441868
Hot	Breeding_1718	SH	0.054313099	8	-0.063441868
Cool	Breeding_1819	SH	0.067692771	10	-1.070923137
Cool	Breeding_1819	SH	0.053688862	10	-1.070923137
Cool	Breeding_1819	SH	0.071623592	10	-1.070923137
Cool	Breeding_1819	SH	0.056770604	10	-1.070923137
Cool	Breeding_1819	SH	0.051542328	10	-1.194327881
Cool	Breeding_1819	SH	0.07934779	10	-1.063306464
Cool	Breeding_1819	SH	0.082372615	10	-1.063306464
Cool	Breeding_1819	SH	0.0993083	10	-0.982767204
Cool	Breeding_1819	SH	0.08965812	10	0.014224866
Hot	Breeding_1819	SH	0.081913819	9	1.917828828
Cool	Breeding_1920	SH	0.069204152	14	-0.89266099
Cool	Breeding_1920	SH	0.029045643	14	-0.870122908
Cool	Breeding_1920	SH	0.102307513	14	1.305364803
Hot	Breeding_1920	SH	0.03365921	14	2.094002358
Cool	Breeding_1920	SH	0.017527016	14	2.094002358
Cool	Breeding_1920	SH	0.077690663	14	1.898203961
Hot	Breeding_1920	SH	0.015434991	14	2.271033035
Cool	Breeding_2021	SH	0.057227987	15	1.335866756
Cool	Breeding_2021	SH	0.023286774	14	1.635209044
Cool	Breeding_2021	SH	0.025001886	8	2.429363804
Cool	Breeding_2021	SH	-0.010600707	8	2.330029698
Cool	Breeding_2122	SH	0.071502089	13	-0.742052681
Cool	Breeding_2122	SH	0.065351141	11	-0.42823112
Hot	Breeding_2122	SH	0.041489033	10	2.281489685
Hot	Breeding_2223	SH	0.006756757	9	-0.869697047
Cool	Breeding_2021	TN	0.06031746	5	-0.591314172
Cool	Breeding_2021	TN	0.036789298	5	1.335866756
Cool	Breeding_2021	TN	0.064813917	5	1.304865705
Cool	Breeding_1718	TS	0.07063197	7	0.260277569
Hot	Breeding_1718	TS	0.071283114	7	-0.063441868
Hot	Breeding_1819	TS	0.055348986	12	-1.070923137
Cool	Breeding_1819	TS	0.045275591	12	-1.070923137
Cool	Breeding_1819	TS	0.056058331	12	-1.063306464
Cool	Breeding_1819	TS	0.12632929	12	-1.063306464
Hot	Breeding_1819	TS	0.03425361	12	1.268209112
Hot	Breeding_1920	TS	0.040270352	8	-0.89266099
Cool	Breeding_1920	TS	0.051545277	8	1.305364803
Hot	Breeding_1920	TS	0.036537839	8	1.305364803
Hot	Breeding_1920	TS	0.060269237	8	2.094002358
Cool	Breeding_1920	TS	0.103351124	8	2.094002358
Hot	Breeding_1920	TS	0.049185628	8	2.271033035
Hot	Breeding_2021	TS	0.024911032	12	-0.820685061
Cool	Breeding_2021	TS	0.070469799	12	1.335866756
Cool	Breeding_2021	TS	0.049777746	12	1.635209044
Cool	Breeding_2021	TS	0.102803738	11	1.304865705
Cool	Breeding_2122	TS	0.120772947	6	-0.819787227
Cool	Breeding_2223	TS	0.022642621	3	-0.825510581
Cool	Breeding_2223	TS	0.017311351	5	-0.869697047
Cool	Breeding_2223	TS	0.067328246	5	-0.869697047
