# Supplementary material for: Dwarf Mongooses Lose Body Mass in Hot Weather due to Limited Behavioural Plasticity
Source: Ecol Evol. 2025 Sep 5;15(9):e71963. doi: 10.1002/ece3.71963 (PMC12412311; doi:10.1002/ece3.71963)
Supplement: Supplementary file 1 — Data S1: ece371963‐sup‐0001‐Supinfo.zip. [file ECE3-15-e71963-s001.zip › compensatory_pups.csv]

Recovery_Type	Season	Group	Mean_Prop_Change	Group_Size	NDVI
Cool	Breeding_1718	BW	0.073170732	15	-0.398312353
Cool	Breeding_1718	BW	-0.018348624	15	-0.398312353
Cool	Breeding_1718	BW	0.037204433	15	-0.398312353
Cool	Breeding_1718	BW	0.049751244	15	-0.047752824
Cool	Breeding_1718	BW	0.006589147	14	-0.047752824
Cool	Breeding_1718	BW	0	14	-0.238120816
Hot	Breeding_1819	BW	0.083539846	19	-1.0707197
Cool	Breeding_1819	BW	0.100628931	19	-1.070923137
Cool	Breeding_1819	BW	0.042168675	19	-1.070923137
Cool	Breeding_1819	BW	0.071428571	19	-1.194327881
Cool	Breeding_1819	BW	0.061538462	17	-0.982767204
Hot	Breeding_1819	BW	0.081081081	17	-0.982767204
Cool	Breeding_1819	BW	0.0625	16	0.014224866
Hot	Breeding_1920	BW	0.052884615	8	-0.960440696
Cool	Breeding_1920	BW	0.051886792	8	-0.960440696
Cool	Breeding_1920	BW	0.119807399	8	1.898203961
Cool	Breeding_2021	BW	0.100118236	14	-0.591314172
Cool	Breeding_2021	BW	0.063468889	14	1.335866756
Cool	Breeding_2021	BW	0.064356436	13	2.429363804
Cool	Breeding_2021	BW	-0.031674208	12	2.330029698
Cool	Breeding_2021	BW	0.087804878	12	1.443126758
Hot	Breeding_2122	BW	0.086753306	12	-0.888540717
Cool	Breeding_2122	BW	0.092671167	12	-0.888540717
Cool	Breeding_2122	BW	0.085271318	12	-0.819787227
Cool	Breeding_2223	BW	0.068422948	9	-0.825510581
Cool	Breeding_2223	BW	0.064199029	9	-0.869697047
Hot	Breeding_1314	FE	0.064039409	9	-0.723797621
Cool	Breeding_1314	FE	0.046511628	9	-0.723797621
Cool	Breeding_1314	FE	0.004761905	9	-0.503988261
Cool	Breeding_1516	FE	0.065934066	5	-0.160388982
Cool	Breeding_1516	FE	0.027173913	5	-0.160388982
Cool	Breeding_1314	GI	0.028301887	6	-0.503988261
Hot	Breeding_1314	GI	0.079474019	6	0.009060284
Cool	Breeding_1516	GI	0.021097046	7	0.662686349
Cool	Breeding_1516	GI	0.151111111	7	1.052869935
Hot	Breeding_1819	GI	0.024924262	9	-1.070923137
Cool	Breeding_1819	GI	0.027234638	9	-1.194327881
Cool	Breeding_1819	GI	0.054830851	9	-1.194327881
Cool	Breeding_1819	GI	0.023809524	9	-1.194327881
Cool	Breeding_1819	GI	0.027000777	9	-1.194327881
Cool	Breeding_1920	GI	0.069182291	15	-0.89266099
Cool	Breeding_1920	GI	0.138913149	12	1.346092844
Cool	Breeding_1920	GI	0.086319847	12	1.346092844
Cool	Breeding_1920	GI	0.069184754	12	1.898203961
Hot	Breeding_2021	GI	0.096694744	13	2.058479586
Cool	Breeding_2021	GI	0.042087351	13	1.635209044
Cool	Breeding_2021	GI	0.094380342	13	1.304865705
Hot	Breeding_1415	HP	0.095238095	8	1.370773793
Cool	Breeding_1516	HP	0.086363636	14	-0.160388982
Cool	Breeding_1516	HP	0.168949159	14	0.662686349
Cool	Breeding_1516	HP	0.027667984	14	0.662686349
Cool	Breeding_1718	HP	0.08730893	16	-0.047752824
Cool	Breeding_1718	HP	-0.010053701	15	-0.122500918
Hot	Breeding_1819	HP	0.066195899	15	-1.0707197
Cool	Breeding_1819	HP	0.081889911	15	-1.070923137
Cool	Breeding_1819	HP	0.043332762	15	-1.070923137
Cool	Breeding_1819	HP	0.099754564	15	-1.194327881
Cool	Breeding_1819	HP	0.05833396	15	-1.194327881
Cool	Breeding_1819	HP	0.05	15	-1.194327881
Cool	Breeding_1819	HP	0.089108911	15	-1.194327881
Cool	Breeding_1819	HP	0.095808383	15	-1.063306464
Cool	Breeding_1819	HP	-0.018518519	15	-1.063306464
Hot	Breeding_1819	HP	0.059900626	15	-0.982767204
Hot	Breeding_1819	HP	0.060850302	14	0.014224866
Cool	Breeding_1819	HP	0.036199095	14	0.014224866
Cool	Breeding_1920	HP	0.005464481	9	-0.960440696
Hot	Breeding_1920	HP	0.010989011	9	-0.960440696
Cool	Breeding_1920	HP	0.105263158	9	1.898203961
Cool	Breeding_1920	HP	0.108579672	9	1.898203961
Cool	Breeding_2021	HP	0.058003594	15	-0.591314172
Cool	Breeding_2021	HP	0.078787879	10	2.075164113
Cool	Breeding_2021	HP	0.057692308	6	1.443126758
Cool	Breeding_2021	HP	0.052631579	6	1.443126758
Cool	Breeding_1314	JB	0.094527363	12	-0.723797621
Cool	Breeding_1314	JB	0	12	-0.503988261
Cool	Breeding_1314	JB	0.041860465	12	-0.503988261
Cool	Breeding_1314	JB	0.08490566	12	-0.503988261
Cool	Breeding_1314	JB	0.052380952	12	0.009060284
Hot	Breeding_1415	JB	0.061728395	8	1.370773793
Hot	Breeding_1516	JB	0.035242291	12	-0.160388982
Cool	Breeding_1516	JB	0.034862798	12	-0.160388982
Cool	Breeding_1516	JB	0.084070796	12	-0.160388982
Cool	Breeding_1516	JB	0.09375	12	0.662686349
Cool	Breeding_1516	JB	0.068289606	12	1.052869935
Hot	Breeding_1718	JB	0.080671084	16	-0.507926797
Cool	Breeding_1718	JB	0.045	16	-0.047752824
Hot	Breeding_1718	JB	0.004672897	16	-0.047752824
Cool	Breeding_1718	JB	0.052173913	13	0.260277569
Hot	Breeding_1819	JB	0.072781452	16	-1.0707197
Cool	Breeding_1819	JB	0.073675175	16	-1.070923137
Cool	Breeding_1819	JB	0.047860241	16	-1.070923137
Cool	Breeding_1819	JB	0.084848485	16	-1.070923137
Cool	Breeding_1819	JB	0.060283373	16	-1.070923137
Cool	Breeding_1920	JB	0.055186097	8	1.305364803
Cool	Breeding_1920	JB	0.095328283	8	1.346092844
Hot	Breeding_2021	JB	0.084269663	10	-0.820685061
Cool	Breeding_2021	JB	0.046875	10	-0.591314172
Cool	Breeding_2021	JB	0.074631605	10	1.335866756
Cool	Breeding_2021	JB	0.016260163	10	1.304865705
Cool	Breeding_2223	JB	0.039735099	8	-0.825510581
Hot	Breeding_2223	JB	0.084848485	10	-0.869697047
Hot	Breeding_1819	LB	0.03482465	7	-1.0707197
Cool	Breeding_1819	LB	0.051858099	7	-1.070923137
Cool	Breeding_1819	LB	0.021621622	7	-1.194327881
Cool	Breeding_1819	LB	0.09	7	-0.982767204
Cool	Breeding_1819	LB	0.127659574	7	1.213896919
Hot	Breeding_1920	LB	0.142857143	4	-0.783985068
Cool	Breeding_1920	LB	0.097744361	4	-0.89266099
Cool	Breeding_1920	LB	0.083969466	5	-0.960440696
Cool	Breeding_1920	LB	0.140740741	5	-0.960440696
Hot	Breeding_1920	LB	0.070921986	5	-0.870122908
Hot	Breeding_1920	LB	0.049382716	5	1.305364803
Hot	Breeding_1920	LB	0.107784431	5	2.094002358
Cool	Breeding_1920	LB	0.045977011	5	2.094002358
Cool	Breeding_1920	LB	0.158823529	5	1.346092844
Cool	Breeding_1920	LB	0.077208336	5	1.898203961
Cool	Breeding_1920	LB	0.075744918	5	1.898203961
Cool	Breeding_1920	LB	0.107142857	5	1.898203961
Hot	Breeding_1920	LB	0.051181325	5	2.271033035
Cool	Breeding_2021	LB	0.087985029	8	-0.591314172
Cool	Breeding_2021	LB	0.117297263	8	1.335866756
Cool	Breeding_2021	LB	0.107640604	8	1.335866756
Cool	Breeding_2021	LB	0.104069727	8	1.304865705
Hot	Breeding_2223	LB	0.052325581	7	-0.83681624
Cool	Breeding_1819	SG	0.086956522	11	1.917828828
Hot	Breeding_1314	SH	0.033633967	16	-0.780418143
Cool	Breeding_1314	SH	0.051886792	16	-0.780418143
Cool	Breeding_1314	SH	0.07	16	-0.503988261
Cool	Breeding_1516	SH	0.060431808	9	1.052869935
Cool	Breeding_1516	SH	0.06147541	9	1.052869935
Hot	Breeding_1516	SH	0.045356084	9	1.052869935
Cool	Breeding_1718	SH	0.035642254	8	-0.507926797
Cool	Breeding_1718	SH	0.043644147	8	-0.507926797
Cool	Breeding_1718	SH	0.119421911	8	-0.047752824
Cool	Breeding_1718	SH	0.048859161	8	-0.047752824
Cool	Breeding_1718	SH	0.079855896	8	0.260277569
Cool	Breeding_1718	SH	0.01452581	8	-0.122500918
Cool	Breeding_1718	SH	0.046145125	8	-0.122500918
Cool	Breeding_1718	SH	0.003984064	8	-0.063441868
Hot	Breeding_1718	SH	0.036290323	8	-0.063441868
Cool	Breeding_1819	SH	0.090422078	10	-1.070923137
Cool	Breeding_1819	SH	0.085583693	10	-1.070923137
Cool	Breeding_1819	SH	0.042696642	10	-1.070923137
Cool	Breeding_1819	SH	0.031031296	10	-1.070923137
Cool	Breeding_1819	SH	0.136689305	10	-1.194327881
Cool	Breeding_1819	SH	0.034751749	10	-1.063306464
Cool	Breeding_1819	SH	0.063525499	10	-1.063306464
Cool	Breeding_1819	SH	0.099388112	10	-0.982767204
Cool	Breeding_1819	SH	0.103903109	10	0.014224866
Hot	Breeding_1819	SH	0.125394985	9	1.917828828
Cool	Breeding_1920	SH	0.051844124	14	-0.89266099
Cool	Breeding_1920	SH	0.091432998	14	-0.870122908
Cool	Breeding_1920	SH	0.0483699	14	-0.870122908
Cool	Breeding_1920	SH	0.08389552	14	1.305364803
Hot	Breeding_1920	SH	0.049729043	14	2.094002358
Cool	Breeding_1920	SH	0.015016145	14	2.094002358
Cool	Breeding_1920	SH	0.086722488	14	1.898203961
Cool	Breeding_2021	SH	0.081694574	15	1.335866756
Cool	Breeding_2021	SH	0.038135593	14	1.635209044
Cool	Breeding_2122	SH	0.051724138	13	-0.888540717
Cool	Breeding_2122	SH	0.087943935	13	-0.742052681
Cool	Breeding_2122	SH	0.074626866	11	-0.42823112
Cool	Breeding_1718	TS	0.044301401	7	0.260277569
Cool	Breeding_1718	TS	0.050279582	7	-0.122500918
Cool	Breeding_1718	TS	0.09929078	7	-0.122500918
Hot	Breeding_1718	TS	0.053250508	7	-0.063441868
Hot	Breeding_1819	TS	0.07646068	12	-1.070923137
Cool	Breeding_1819	TS	0.065967368	12	-1.070923137
Cool	Breeding_1819	TS	0.072743428	12	-1.194327881
Cool	Breeding_1819	TS	0.086214347	12	-1.063306464
Cool	Breeding_1819	TS	0.088995726	12	-1.063306464
Hot	Breeding_1920	TS	0.067601092	8	-0.89266099
Hot	Breeding_1920	TS	0.024004632	8	2.094002358
Cool	Breeding_1920	TS	0.104501748	8	2.094002358
Hot	Breeding_1920	TS	0.066666667	8	2.271033035
Hot	Breeding_2021	TS	0.031118881	12	-0.820685061
Cool	Breeding_2021	TS	0.088594916	12	1.335866756
Cool	Breeding_2021	TS	0.067466478	12	1.635209044
Cool	Breeding_2021	TS	0.063636364	11	1.304865705
Cool	Breeding_2223	TS	0.009852217	5	-0.869697047
Cool	Breeding_2223	TS	0.097087379	5	-0.869697047
