# Supplementary material for: Dwarf Mongooses Lose Body Mass in Hot Weather due to Limited Behavioural Plasticity
Source: Ecol Evol. 2025 Sep 5;15(9):e71963. doi: 10.1002/ece3.71963 (PMC12412311; doi:10.1002/ece3.71963)
Supplement: Supplementary file 1 — Data S1: ece371963‐sup‐0001‐Supinfo.zip. [file ECE3-15-e71963-s001.zip › consecutive_adults.csv]

Mean_Weight	Sequence_Category	Season	Group	Group_Size	NDVI
276	sequence	Breeding_1516	BW	9	0.465641212
287	single	Breeding_1516	BW	9	0.570455407
235.5	single	Breeding_1516	BW	8	0.392242058
255.7142857	single	Breeding_1819	BW	17	0.023626494
261.25	sequence	Breeding_1819	BW	11	0.613711746
285	single	Breeding_1920	BW	8	0.053885893
304.5	single	Breeding_1920	BW	8	0.897687992
284	single	Breeding_2021	BW	14	0.067166278
286	sequence	Breeding_2021	BW	14	0.726887934
285	single	Breeding_2021	BW	17	0.638148499
266.6	single	Breeding_2223	BW	9	0.065870009
294.2	single	Breeding_2324	BW	14	0.081699942
309	sequence	Breeding_2324	BW	14	0.352020548
273.4	sequence	Breeding_1314	FE	10	0.077983095
325.3333333	single	Breeding_1516	FE	5	0.244540222
273.6666667	single	Breeding_1314	GI	6	0.152239872
263.3333333	sequence	Breeding_1314	GI	6	0.574988342
262.1666667	sequence	Breeding_1314	GI	6	0.574988342
270.5	single	Breeding_1415	GI	7	0.65585325
263	single	Breeding_1516	GI	7	0.244540222
254	sequence	Breeding_1516	GI	7	0.465641212
258.6666667	sequence	Breeding_1516	GI	7	0.465641212
296.5	single	Breeding_1718	GI	5	0.27058292
282.6666667	sequence	Breeding_1819	GI	9	0.291446371
273.5	sequence	Breeding_1819	GI	9	0.291446371
284	single	Breeding_1920	GI	15	0.07702492
272.8	single	Breeding_1920	GI	15	0.047831536
277.8	sequence	Breeding_1920	GI	15	0.047831536
282.3333333	sequence	Breeding_1920	GI	15	0.029624016
272.2	sequence	Breeding_1920	GI	15	0.029624016
275	sequence	Breeding_1920	GI	12	0.897687992
288.5	single	Breeding_2021	GI	19	0.067166278
290.6	single	Breeding_2223	GI	14	0.065870009
297.5	single	Breeding_2223	GI	15	0.054000291
258.3333333	single	Breeding_2223	GI	15	0.054000291
292.1666667	single	Breeding_1314	HP	10	0.077983095
276.3333333	sequence	Breeding_1314	HP	10	0.077983095
253.7142857	single	Breeding_1314	HP	10	0.152239872
303	sequence	Breeding_1516	HP	14	0.570455407
286.6666667	single	Breeding_1516	HP	14	0.324554795
290.6	single	Breeding_1718	HP	16	0.35754299
242	sequence	Breeding_1819	HP	14	0.291446371
290.25	single	Breeding_1819	HP	12	0.791451472
269	single	Breeding_1920	HP	8	0.047831536
257.625	sequence	Breeding_1920	HP	9	0.053885893
273	sequence	Breeding_1920	HP	9	0.850132614
297.25	sequence	Breeding_1920	HP	9	0.767123288
298.5	sequence	Breeding_2021	HP	14	0.726887934
264.6666667	single	Breeding_2223	HP	4	0.054000291
290.5	single	Breeding_1516	JB	12	0.244540222
288.5	single	Breeding_1516	JB	12	0.570455407
318.5	sequence	Breeding_1516	JB	12	0.324554795
270.6	sequence	Breeding_1819	JB	14	0.291446371
244.6	sequence	Breeding_1920	JB	15	0.029624016
246	sequence	Breeding_1920	JB	15	0.029624016
257.3333333	single	Breeding_1920	JB	15	0.053885893
268.6666667	sequence	Breeding_2021	JB	10	0.726887934
268.4	sequence	Breeding_2021	JB	10	0.726887934
288	single	Breeding_2223	JB	8	0.065870009
320	sequence	Breeding_2223	JB	10	0.415442291
316.5	single	Breeding_2223	JB	10	0.690623725
292.5	sequence	Breeding_2324	JB	15	0.352020548
277	sequence	Breeding_1819	LB	7	0.613711746
297	single	Breeding_1819	LB	7	0.737743369
260	sequence	Breeding_1920	LB	5	0.029624016
260.6666667	sequence	Breeding_1920	LB	5	0.053885893
280	sequence	Breeding_2021	LB	8	0.726887934
288	single	Breeding_2021	LB	8	0.638148499
274	single	Breeding_2122	LB	13	0.088289129
287.75	single	Breeding_2122	LB	10	0.90049694
287.3333333	single	Breeding_2223	LB	7	0.062832993
282	single	Breeding_2223	LB	6	0.142380501
276.6	sequence	Breeding_1314	LT	5	0.077983095
269	single	Breeding_1314	LT	5	0.152239872
275.2	sequence	Breeding_1314	LT	5	0.574988342
273	sequence	Breeding_1314	LT	5	0.574988342
252.5	single	Breeding_1314	SC	9	0.077983095
271.1666667	sequence	Breeding_1314	SC	9	0.574988342
271.3333333	sequence	Breeding_1516	SC	9	0.465641212
301	single	Breeding_1516	SC	9	0.570455407
263.6666667	sequence	Breeding_1819	SG	12	0.291446371
257	sequence	Breeding_1819	SG	12	0.613711746
260.5	sequence	Breeding_1819	SG	12	0.613711746
247	sequence	Breeding_1920	SG	3	0.029624016
287.6666667	single	Breeding_1314	SH	16	0.077983095
292	single	Breeding_1516	SH	10	0.248802099
235.5	sequence	Breeding_1516	SH	10	0.465641212
290	single	Breeding_1516	SH	9	0.570455407
246	single	Breeding_1819	SH	10	0.023626494
277	single	Breeding_1920	SH	14	0.047831536
226.5	sequence	Breeding_1920	SH	14	0.053885893
259.8333333	sequence	Breeding_1920	SH	14	0.850132614
272.6	sequence	Breeding_1920	SH	14	0.850132614
266.25	single	Breeding_1920	SH	14	0.897687992
254.25	sequence	Breeding_1920	SH	14	0.897687992
271	single	Breeding_2122	SH	11	0.396362577
304.3333333	single	Breeding_2223	SH	9	0.142380501
287	sequence	Breeding_2223	SH	9	0.142380501
295.5	sequence	Breeding_2021	TN	5	0.726887934
304.3333333	single	Breeding_2021	TN	5	0.873034101
286.3333333	single	Breeding_2223	TN	6	0.054000291
285	sequence	Breeding_2223	TN	6	0.142380501
302	single	Breeding_2223	TN	6	0.690623725
293	single	Breeding_1718	TS	7	0.27058292
276.75	sequence	Breeding_1819	TS	12	0
289.6666667	sequence	Breeding_1819	TS	12	0.628301516
292	single	Breeding_1920	TS	7	0.07702492
260.3333333	single	Breeding_1920	TS	8	0.053885893
280	sequence	Breeding_1920	TS	8	0.850132614
297	single	Breeding_1920	TS	8	0.649223259
284.6666667	sequence	Breeding_1920	TS	8	0.767123288
314	single	Breeding_1920	TS	8	0.897687992
276.5	sequence	Breeding_2021	TS	12	0.726887934
260	single	Breeding_2223	TS	4	0.062832993
293.3333333	single	Breeding_2223	TS	4	0.142380501
