# Supplementary material for: Dwarf Mongooses Lose Body Mass in Hot Weather due to Limited Behavioural Plasticity
Source: Ecol Evol. 2025 Sep 5;15(9):e71963. doi: 10.1002/ece3.71963 (PMC12412311; doi:10.1002/ece3.71963)
Supplement: Supplementary file 1 — Data S1: ece371963‐sup‐0001‐Supinfo.zip. [file ECE3-15-e71963-s001.zip › matched_AM_tracks.csv]

Pair	Hot_Cool	track_length	track_max_disp	Group
7	Hot	1149.958002	308.1458742	BW
7	Cool	776.9884466	155.7824928	BW
13	Hot	1536.968636	241.3501017	GI
13	Cool	899.6193752	119.5572303	GI
14	Hot	1112.705224	209.4606165	GI
14	Cool	1255.015874	246.4942556	GI
23	Hot	789.8667303	249.5066084	HP
23	Cool	735.8084378	321.8964921	HP
24	Hot	797.0594188	237.4325487	HP
24	Cool	338.9178341	99.97319639	HP
25	Hot	849.134007	183.6349664	HP
25	Cool	1405.820861	369.6504375	HP
26	Cool	780.5012895	251.639757	HP
26	Hot	828.6646735	147.0148954	HP
33	Hot	614.0140244	214.665012	JB
33	Cool	981.2398183	522.3880123	JB
36	Cool	965.4639248	300.5155648	JB
36	Hot	1337.592753	218.6472344	JB
38	Hot	1446.603987	369.3179767	LB
38	Cool	1102.52998	459.1251109	LB
41	Hot	723.7111724	470.1202361	LB
41	Cool	1000.771154	249.9705629	LB
45	Cool	674.9972677	254.7898079	SG
45	Hot	652.5436631	92.25526258	SG
46	Cool	849.2933547	373.7667082	SG
46	Hot	652.7564368	208.1131699	SG
50	Cool	1263.051283	313.5171248	SH
50	Hot	1526.850216	214.6914726	SH
53	Hot	860.1343048	200.387342	SH
53	Cool	911.7056487	395.6933887	SH
56	Hot	652.8371712	129.2059112	SH
56	Cool	635.0516956	126.6725117	SH
58	Cool	538.7121854	130.6148431	TN
58	Hot	769.5771709	245.7787304	TN
59	Cool	293.4265452	49.37304413	TN
59	Hot	384.2460313	61.40781019	TN
61	Cool	1482.978682	365.0166919	TN
61	Hot	793.8481734	234.2376361	TN
69	Hot	743.7442277	112.8622568	BW
69	Cool	1065.727097	450.6875025	BW
70	Cool	816.9187399	309.8795536	BW
70	Hot	996.6235273	140.4120467	BW
71	Cool	2013.951813	964.3264576	GI
71	Hot	1690.828589	210.8911545	GI
76	Cool	1037.371189	198.0676985	HP
76	Hot	1080.036248	591.7318551	HP
77	Cool	1354.338109	181.9600082	HP
77	Hot	467.9763717	53.09341637	HP
84	Cool	871.4734926	322.5796698	JB
84	Hot	1424.998091	492.7104533	JB
85	Cool	926.8948369	241.6142004	LB
85	Hot	1191.437145	164.2330695	LB
89	Hot	1406.183206	205.0079165	SC
89	Cool	1803.300301	204.2957112	SC
97	Cool	894.3715006	451.6846938	SH
97	Hot	2000.607167	330.8372375	SH
98	Hot	1485.874989	398.3090604	TS
98	Cool	1038.89205	281.5995261	TS
