# Supplementary material for: Dwarf Mongooses Lose Body Mass in Hot Weather due to Limited Behavioural Plasticity
Source: Ecol Evol. 2025 Sep 5;15(9):e71963. doi: 10.1002/ece3.71963 (PMC12412311; doi:10.1002/ece3.71963)
Supplement: Supplementary file 1 — Data S1: ece371963‐sup‐0001‐Supinfo.zip. [file ECE3-15-e71963-s001.zip › matched_GPS_AM.csv]

Pair	Hot_Cool	n_wpt_3h	n_I_3h	Group
2	Hot	11	1	BW
2	Cool	10	2	BW
3	Hot	12	2	BW
3	Cool	3	1	BW
5	Hot	10	0	BW
5	Cool	12	0	BW
6	Hot	12	4	BW
6	Cool	11	3	BW
7	Hot	12	6	BW
7	Cool	11	6	BW
9	Hot	12	2	BW
9	Cool	12	0	BW
11	Hot	12	0	GI
11	Cool	9	5	GI
13	Hot	11	2	GI
13	Cool	11	2	GI
14	Hot	11	1	GI
14	Cool	9	2	GI
15	Hot	12	3	GI
15	Cool	4	0	GI
18	Hot	11	4	HP
18	Cool	8	1	HP
20	Hot	12	1	HP
20	Cool	12	4	HP
21	Hot	6	2	HP
21	Cool	12	1	HP
23	Hot	12	0	HP
23	Cool	12	0	HP
24	Hot	12	1	HP
24	Cool	12	1	HP
25	Hot	11	0	HP
25	Cool	11	2	HP
26	Hot	12	0	HP
26	Cool	12	1	HP
27	Hot	11	3	HP
27	Cool	11	1	HP
28	Hot	12	5	HP
28	Cool	12	1	HP
30	Hot	11	5	JB
30	Cool	5	5	JB
31	Hot	10	2	JB
31	Cool	10	5	JB
32	Hot	7	5	JB
32	Cool	7	3	JB
33	Hot	12	1	JB
33	Cool	10	1	JB
36	Hot	12	0	JB
36	Cool	11	0	JB
38	Hot	9	2	LB
38	Cool	10	2	LB
40	Hot	4	0	LB
40	Cool	12	5	LB
41	Hot	12	4	LB
41	Cool	10	2	LB
42	Hot	12	2	LT
42	Cool	11	2	LT
44	Hot	6	3	SC
44	Cool	8	2	SC
45	Hot	8	5	SG
45	Cool	11	2	SG
46	Hot	12	6	SG
46	Cool	11	3	SG
48	Hot	11	2	SH
48	Cool	7	1	SH
50	Hot	12	6	SH
50	Cool	11	5	SH
52	Hot	12	3	SH
52	Cool	12	3	SH
53	Hot	10	1	SH
53	Cool	9	1	SH
55	Hot	12	4	SH
55	Cool	12	1	SH
56	Hot	12	2	SH
56	Cool	12	3	SH
58	Hot	12	2	TN
58	Cool	12	4	TN
59	Hot	12	2	TN
59	Cool	12	7	TN
60	Hot	12	7	TN
60	Cool	9	5	TN
61	Hot	12	6	TN
61	Cool	12	1	TN
63	Hot	9	1	TS
63	Cool	12	1	TS
64	Hot	12	3	TS
64	Cool	4	1	TS
66	Hot	12	3	TS
66	Cool	11	6	TS
68	Hot	12	3	BW
68	Cool	12	0	BW
69	Hot	10	0	BW
69	Cool	12	1	BW
70	Hot	11	1	BW
70	Cool	11	3	BW
71	Hot	12	4	GI
71	Cool	12	1	GI
72	Hot	12	4	HP
72	Cool	11	9	HP
73	Hot	10	5	HP
73	Cool	11	1	HP
74	Hot	10	7	HP
74	Cool	10	0	HP
75	Hot	10	3	HP
75	Cool	9	0	HP
76	Hot	10	0	HP
76	Cool	12	2	HP
77	Hot	11	4	HP
77	Cool	12	5	HP
78	Hot	11	4	JB
78	Cool	1	0	JB
79	Hot	10	2	JB
79	Cool	12	1	JB
82	Hot	12	0	JB
82	Cool	7	2	JB
83	Hot	8	0	JB
83	Cool	12	1	JB
84	Hot	12	3	JB
84	Cool	9	0	JB
85	Hot	8	3	LB
85	Cool	12	8	LB
86	Hot	11	2	LT
86	Cool	8	3	LT
87	Hot	11	8	SC
87	Cool	11	2	SC
88	Hot	12	3	SC
88	Cool	9	3	SC
89	Hot	8	3	SC
89	Cool	11	5	SC
90	Hot	10	7	SG
90	Cool	12	1	SG
92	Hot	12	1	SH
92	Cool	8	4	SH
93	Hot	11	2	SH
93	Cool	12	2	SH
94	Hot	9	5	SH
94	Cool	10	3	SH
97	Hot	6	5	SH
97	Cool	12	10	SH
98	Hot	12	7	TS
98	Cool	10	3	TS
