# Supplementary material for: Dwarf Mongooses Lose Body Mass in Hot Weather due to Limited Behavioural Plasticity
Source: Ecol Evol. 2025 Sep 5;15(9):e71963. doi: 10.1002/ece3.71963 (PMC12412311; doi:10.1002/ece3.71963)
Supplement: Supplementary file 1 — Data S1: ece371963‐sup‐0001‐Supinfo.zip. [file ECE3-15-e71963-s001.zip › matched_GPS_PM.csv]

Pair	Hot_Cool	n_wpt_3h	n_I_3h	Group
2	Hot	6	0	BW
2	Cool	7	0	BW
5	Hot	6	1	BW
5	Cool	7	2	BW
6	Hot	8	3	BW
6	Cool	4	2	BW
9	Hot	7	0	BW
9	Cool	7	0	BW
11	Hot	8	1	BW
11	Cool	7	3	BW
12	Hot	5	1	BW
12	Cool	7	0	BW
14	Hot	7	1	FE
14	Cool	7	0	FE
16	Hot	5	2	GI
16	Cool	6	0	GI
18	Hot	4	2	GI
18	Cool	6	1	GI
19	Hot	6	2	GI
19	Cool	7	4	GI
20	Hot	7	1	GI
20	Cool	7	5	GI
21	Hot	5	2	GI
21	Cool	7	1	GI
23	Hot	7	5	GI
23	Cool	4	0	GI
24	Hot	7	0	GI
24	Cool	6	2	GI
25	Hot	6	1	GI
25	Cool	4	0	GI
29	Hot	8	2	GI
29	Cool	8	1	GI
30	Hot	8	3	GI
30	Cool	8	5	GI
31	Hot	7	4	HP
31	Cool	5	3	HP
36	Hot	5	0	HP
36	Cool	7	2	HP
37	Hot	7	0	HP
37	Cool	4	0	HP
38	Hot	7	3	HP
38	Cool	7	1	HP
39	Hot	8	0	HP
39	Cool	8	0	HP
40	Hot	8	0	HP
40	Cool	8	1	HP
41	Hot	7	0	HP
41	Cool	6	2	HP
48	Hot	7	0	JB
48	Cool	5	0	JB
50	Hot	7	0	JB
50	Cool	8	0	JB
55	Hot	8	4	JB
55	Cool	7	0	JB
56	Hot	5	0	JB
56	Cool	4	0	JB
57	Hot	8	3	JB
57	Cool	7	0	JB
58	Hot	5	3	LB
58	Cool	7	3	LB
59	Hot	8	2	LB
59	Cool	5	1	LB
60	Hot	7	0	LB
60	Cool	7	2	LB
61	Hot	7	3	LB
61	Cool	6	1	LB
62	Hot	7	4	LB
62	Cool	6	1	LB
63	Hot	4	1	LB
63	Cool	5	0	LB
65	Hot	5	0	LB
65	Cool	7	1	LB
66	Hot	8	6	LB
66	Cool	6	0	LB
69	Hot	6	2	SC
69	Cool	5	4	SC
70	Hot	7	3	SC
70	Cool	5	1	SC
71	Hot	4	1	SC
71	Cool	5	1	SC
75	Hot	7	5	SG
75	Cool	7	3	SG
76	Hot	7	5	SG
76	Cool	7	0	SG
78	Hot	7	5	SG
78	Cool	4	0	SG
82	Hot	7	7	SH
82	Cool	6	1	SH
83	Hot	4	1	SH
83	Cool	7	0	SH
86	Hot	8	0	SH
86	Cool	7	3	SH
87	Hot	4	1	TN
87	Cool	6	0	TN
88	Hot	8	0	TN
88	Cool	7	0	TN
89	Hot	7	0	TN
89	Cool	8	6	TN
90	Hot	6	1	TN
90	Cool	8	3	TN
91	Hot	8	5	TN
91	Cool	8	0	TN
92	Hot	7	0	TN
92	Cool	7	7	TN
96	Hot	7	2	TS
96	Cool	7	0	TS
97	Hot	6	1	TS
97	Cool	8	0	TS
98	Hot	8	2	TS
98	Cool	8	0	TS
99	Hot	8	4	TS
99	Cool	8	2	TS
100	Hot	8	3	BW
100	Cool	7	2	BW
101	Hot	8	1	BW
101	Cool	8	0	BW
103	Hot	7	0	GI
103	Cool	8	0	GI
104	Hot	8	0	GI
104	Cool	8	1	GI
105	Hot	7	1	GI
105	Cool	8	0	GI
107	Hot	6	3	HP
107	Cool	5	3	HP
109	Hot	7	1	HP
109	Cool	4	0	HP
111	Hot	7	1	HP
111	Cool	7	5	HP
113	Hot	8	0	HP
113	Cool	8	2	HP
117	Hot	4	1	LB
117	Cool	6	1	LB
119	Hot	4	4	SG
119	Cool	7	6	SG
122	Hot	7	1	SH
122	Cool	6	0	SH
123	Hot	7	3	SH
123	Cool	7	2	SH
125	Hot	6	1	SH
125	Cool	4	2	SH
126	Hot	7	4	SH
126	Cool	8	0	SH
128	Hot	8	1	TN
128	Cool	6	1	TN
129	Hot	6	0	TS
129	Cool	7	3	TS
131	Hot	6	1	TS
131	Cool	7	0	TS
132	Hot	8	4	TS
132	Cool	8	3	TS
