# Supplementary material for: Dwarf Mongooses Lose Body Mass in Hot Weather due to Limited Behavioural Plasticity
Source: Ecol Evol. 2025 Sep 5;15(9):e71963. doi: 10.1002/ece3.71963 (PMC12412311; doi:10.1002/ece3.71963)
Supplement: Supplementary file 1 — Data S1: ece371963‐sup‐0001‐Supinfo.zip. [file ECE3-15-e71963-s001.zip › matched_PM_tracks.csv]

Pair	Hot_Cool	track_length	track_max_disp	Group
2	Cool	486.9728487	154.243787	BW
2	Hot	371.7814601	154.6755603	BW
5	Cool	385.5352608	96.61387894	BW
5	Hot	368.8877621	106.2585935	BW
9	Hot	538.9610337	169.1283165	BW
9	Cool	472.8399029	202.6770988	BW
11	Cool	1148.480906	212.759633	BW
11	Hot	568.3407045	305.4157251	BW
12	Hot	557.2255813	279.0468043	BW
12	Cool	518.6467495	259.8169651	BW
19	Hot	284.6348319	62.73189918	GI
19	Cool	435.1020961	67.51720726	GI
21	Hot	580.5011306	107.0058896	GI
21	Cool	567.297608	133.7336336	GI
23	Hot	349.0156266	68.89456067	GI
23	Cool	497.5626362	66.22113548	GI
29	Hot	679.4341376	139.2160445	GI
29	Cool	761.9791048	185.4620075	GI
38	Hot	231.7744974	43.70110169	HP
38	Cool	305.544986	126.6614348	HP
39	Cool	467.6447009	73.15466412	HP
39	Hot	551.7112919	304.1393364	HP
40	Cool	323.7864615	51.25854414	HP
40	Hot	342.5331493	62.49327184	HP
41	Hot	530.1022123	61.32748586	HP
41	Cool	458.0619432	59.84025914	HP
50	Cool	533.70655	131.123276	JB
50	Hot	501.3704686	178.8889375	JB
55	Cool	833.6893432	233.8827338	JB
55	Hot	607.0930036	41.62403736	JB
57	Cool	540.8783051	89.04953721	JB
57	Hot	406.2691138	39.01676795	JB
58	Cool	701.8437326	290.526408	LB
58	Hot	688.4947982	174.220176	LB
60	Hot	654.6631364	274.9759459	LB
60	Cool	964.4021364	132.1358941	LB
61	Hot	428.6746455	116.2401754	LB
61	Cool	2198.434124	152.931036	LB
66	Cool	425.0363481	112.5335742	LB
66	Hot	355.4981494	163.4567127	LB
70	Hot	820.8809584	191.1191716	SC
70	Cool	918.079428	156.1432736	SC
75	Cool	493.0176067	174.3183359	SG
75	Hot	277.5234065	56.62548524	SG
82	Cool	387.3118432	192.4251205	SH
82	Hot	324.6839517	115.0779993	SH
88	Cool	266.7900867	42.57726829	TN
88	Hot	270.7742205	69.17866532	TN
89	Cool	332.2477839	84.72292395	TN
89	Hot	560.2180063	327.6655116	TN
90	Hot	615.0479819	439.2952636	TN
90	Cool	566.6235177	169.6381646	TN
91	Cool	620.4254369	149.5420109	TN
91	Hot	338.0329749	117.0510865	TN
97	Cool	564.3612481	238.0588743	TS
97	Hot	1010.895519	358.1195181	TS
98	Cool	233.7521443	119.0187712	TS
98	Hot	602.0057294	97.10648849	TS
100	Hot	410.9875788	114.7698566	BW
100	Cool	533.42442	245.7073877	BW
101	Hot	576.9632245	284.3446216	BW
101	Cool	756.4200167	167.7276708	BW
103	Cool	1074.007958	142.012141	GI
103	Hot	1071.890308	226.0123411	GI
104	Cool	979.6168719	186.3084856	GI
104	Hot	1107.188082	281.3701794	GI
105	Cool	567.4800928	187.6820159	GI
105	Hot	737.8993161	428.8380002	GI
113	Cool	419.4188956	90.90585538	HP
113	Hot	332.4232907	89.50189405	HP
128	Cool	564.029316	319.2087579	TN
128	Hot	651.9723049	161.9661513	TN
129	Hot	853.5367437	225.906303	TS
129	Cool	327.6754198	85.31792487	TS
132	Cool	572.6128302	91.67322222	TS
132	Hot	506.1604427	86.20041041	TS
