# Supplementary material for: Dwarf Mongooses Lose Body Mass in Hot Weather due to Limited Behavioural Plasticity
Source: Ecol Evol. 2025 Sep 5;15(9):e71963. doi: 10.1002/ece3.71963 (PMC12412311; doi:10.1002/ece3.71963)
Supplement: Supplementary file 1 — Data S1: ece371963‐sup‐0001‐Supinfo.zip. [file ECE3-15-e71963-s001.zip › Model_plot_code.R]

library(lme4)
library(blme)
library(tidyverse)
library(cowplot)
library(ggplot2)
library(ggsignif)
library(svMisc)
library(effects)
library(glmmTMB)

#Load data files 
AM_burrow <- read.csv("AM_matched_up.csv", header=T, sep=",") %>% mutate(sunrise_up_mins = round(sunrise_up_mins), sunrise_leave = round(sunrise_leave)) ## Round sunrise times to nearest minute
PM_burrow <- read.csv("PM_matched_down.csv", header=T, sep=",")  %>% mutate(sunset_down_mins = round(sunset_down_mins), sunset_ret_mins = round(sunset_ret_mins)) ## Round sunset times to nearest minute
adult_bm <- read.csv("weight_matches_ads.csv", header=T, sep=",")
pup_bm <- read.csv("weight_matches_pups.csv", header=T, sep=",")
Inactive_AM <- read.csv("matched_GPS_AM.csv", header=T, sep=",")
Inactive_PM <- read.csv("matched_GPS_PM.csv", header=T, sep=",")
AM_GPS <- read.csv("matched_AM_tracks.csv", header=T, sep=",")
PM_GPS <- read.csv("matched_PM_tracks.csv", header=T, sep=",")
compensatory_adults <- read.csv("compensatory_adults.csv", header=T, sep=",") 
compensatory_pups <- read.csv("compensatory_pups.csv", header=T, sep=",")
consecutive_adults <- read.csv("consecutive_adults.csv", header=T, sep=",")

### GROUP BEHAVOUR AT THE BURROW ###
### EMERGENCE TIME ###

#Prep Data
#Outlier removal 
sunrise_up_clean <- AM_burrow[AM_burrow$Pair != 51, ]

#Fit Model
model_sunrise_up <- blmer(sunrise_up_mins~Hot_Cool + (1|group/Pair),data = sunrise_up_clean)
model_sunrise_up_null <- blmer(sunrise_up_mins~  (1|group/Pair),data = sunrise_up_clean)

#Output 
summary(model_sunrise_up)
confint(model_sunrise_up)

anova(model_sunrise_up, model_sunrise_up_null)

model_sunrise_up_preds <- as.data.frame(Effect(focal.predictors = "Hot_Cool", mod = model_sunrise_up))
model_sunrise_up_preds$group = 1

## Plot
sunrise_up_diff <- sunrise_up_clean %>% group_by(Pair) %>% summarise(diff = sunrise_up_mins [Hot_Cool == "Cool"] - sunrise_up_mins [Hot_Cool == "Hot"])

sunrise_up_clean_plot <- rbind(sunrise_up_clean,sunrise_up_clean[1,])
sunrise_up_clean_plot$Hot_Cool[1] <- "ZDifference"
sunrise_up_clean_plot$sunrise_up_mins [1] <- NA

up_plot <- ggplot() +
  geom_boxplot(data = sunrise_up_clean_plot, aes(x = Hot_Cool, y = sunrise_up_mins , fill = Hot_Cool), outlier.shape = NA, width = 0.7, alpha = 0.6) +
  geom_point(data = sunrise_up_clean_plot, aes(x = Hot_Cool, y = sunrise_up_mins , fill = Hot_Cool),size = 2, alpha = 0.5, pch = 21, position = position_jitter(height = 0, width = 0.2)) +
  geom_violin(data = sunrise_up_diff, aes(x = 3, y = diff), width = 0.3, fill = "grey", colour = "black") +
  geom_errorbar(data = sunrise_up_diff,aes(x = 3, ymin = (mean(diff)-1.96*(sd(diff)/sqrt(nrow(sunrise_up_diff)))), ymax = (mean(diff)+1.96*(sd(diff)/sqrt(nrow(sunrise_up_diff))))), lwd = 1, width = 0)+
  geom_point(data = sunrise_up_diff,aes(x = 3, y = mean(diff)), pch = 21, fill = "white", size =2)+
  scale_colour_manual(values = c("navy","darkorange","white"))+
  scale_fill_manual(values = c("navy","darkorange","white"))+
  geom_vline(xintercept = 2.5, lwd = 1, linetype = "dashed") +
  scale_y_continuous(breaks = c(-60,0,60,120,180,240), limits = c(-60,280))+
  ylab("Minutes after sunrise") +
  xlab("") +
  geom_hline(yintercept = 0) +
  scale_x_discrete(labels = c("Cooler Days","Hot Days","Paired\nDifference"))+
  geom_signif(data = sunrise_up_clean %>% filter(Hot_Cool %in% c("Cool", "Hot")),
              aes(x = Hot_Cool, y = sunrise_up_mins),
              comparisons = list(c("Cool", "Hot")),
              annotations = c("***"),
              map_signif_level = FALSE,
              y_position = 250,
              textsize = 3.5, 
              step_increase = 0.1) +
  theme_bw() +
  theme(legend.position = "none")


### DEPARTURE TIME ###

#Prep Data
#Outlier removal 
sunrise_leave_clean <- AM_burrow[!(AM_burrow$Pair == 51 | AM_burrow$Pair == 60), ]

#Fit Model
model_sunrise_leave <- blmer(sunrise_leave~Hot_Cool + (1|group/Pair), data = sunrise_leave_clean)
model_sunrise_leave_null <- blmer(sunrise_leave ~ (1|group/Pair), data = sunrise_leave_clean)

#Output 
summary(model_sunrise_leave)
confint(model_sunrise_leave)
anova(model_sunrise_leave, model_sunrise_leave_null)

## Plot
sunrise_leave_diff <- sunrise_leave_clean %>% group_by(Pair) %>% summarise(diff = sunrise_leave[Hot_Cool == "Cool"] - sunrise_leave[Hot_Cool == "Hot"])

sunrise_leave_clean_plot <- rbind(sunrise_leave_clean,sunrise_leave_clean[1,])
sunrise_leave_clean_plot$Hot_Cool[1] <- "ZDifference"
sunrise_leave_clean_plot$sunrise_leave[1] <- NA

departure_plot <- ggplot() +
  geom_boxplot(data = sunrise_leave_clean_plot, aes(x = Hot_Cool, y = sunrise_leave, fill = Hot_Cool), outlier.shape = NA, width = 0.7, alpha = 0.6) +
  geom_point(data = sunrise_leave_clean_plot, aes(x = Hot_Cool, y = sunrise_leave, fill = Hot_Cool),size = 2, alpha = 0.5, pch = 21, position = position_jitter(height = 0, width = 0.2)) +
  geom_violin(data = sunrise_leave_diff, aes(x = 3, y = diff), width = 0.3, fill = "grey", colour = "black") +
  geom_errorbar(data = sunrise_leave_diff,aes(x = 3, ymin = (mean(diff)-1.96*(sd(diff)/sqrt(nrow(sunrise_leave_diff)))), ymax = (mean(diff)+1.96*(sd(diff)/sqrt(nrow(sunrise_leave_diff))))), lwd = 1, width = 0)+
  geom_point(data = sunrise_leave_diff,aes(x = 3, y = mean(diff)), pch = 21, fill = "white", size =2)+
  scale_colour_manual(values = c("navy","darkorange","white"))+
  scale_fill_manual(values = c("navy","darkorange","white"))+
  geom_vline(xintercept = 2.5, lwd = 1, linetype = "dashed") +
  scale_y_continuous(breaks = c(-60,0,60,120,180,240), limits = c(-60,280))+
  ylab("Minutes after sunrise") +
  xlab("") +
  geom_hline(yintercept = 0) +
  scale_x_discrete(labels = c("Cooler Days","Hot Days","Paired\nDifference"))+
  geom_signif(data = sunrise_leave_clean_plot %>% filter(Hot_Cool %in% c("Cool", "Hot")),
              aes(x = Hot_Cool, y = sunrise_leave),
              comparisons = list(c("Cool", "Hot")),
              annotations = c("***"),
              map_signif_level = FALSE,
              y_position = 250,
              textsize = 3.5, 
              step_increase = 0.1) +
  theme_bw() +
  theme(legend.position = "none")

## Figure 1
AM_burrow_plot <- plot_grid(up_plot,departure_plot, labels = 'auto')

png("Figure2.png",w = 8, h = 4, units = "in", res = 500)
AM_burrow_plot
dev.off()

### AM BURROW TIME ###

#Prep Data
#Outlier removal
AM_burrow_clean <- AM_burrow[!(AM_burrow$Pair == 37 | AM_burrow$Pair == 60),]

#Fit Model
model_AM_burrow <- glmer(AM_burrow_minutes~Hot_Cool + (1|group/Pair), family=poisson(link = "log"), data=AM_burrow_clean)
model_AM_burrow_null <- glmer(AM_burrow_minutes~ (1|group/Pair), family=poisson(link = "log"), data=AM_burrow_clean)

#Output
summary(model_AM_burrow)
confint(model_AM_burrow)
anova(model_AM_burrow,model_AM_burrow_null)

### ARRIVAL TIME ###

#Prep Data
#Outlier removal 
sunset_return_clean <- PM_burrow[!(PM_burrow$Pair == 58 | PM_burrow$Pair == 89 |  PM_burrow$Pair == 47 | PM_burrow$Pair == 118 | PM_burrow$Pair == 106),]

#Fit Model
model_return <- lmer(sunset_ret_mins~Hot_Cool + (1|group/Pair), data = sunset_return_clean)
model_return_null <- lmer(sunset_ret_mins ~ (1|group/Pair), data = sunset_return_clean)

#Output 
summary(model_return)
confint(model_return)
anova(model_return, model_return_null)

## Plot
sunset_return_diff <- sunset_return_clean %>% group_by(Pair) %>% summarise(diff = sunset_ret_mins[Hot_Cool == "Cool"] - sunset_ret_mins[Hot_Cool == "Hot"])

sunset_return_clean_plot <- rbind(sunset_return_clean,sunset_return_clean[1,])
sunset_return_clean_plot$Hot_Cool[1] <- "ZDifference"
sunset_return_clean_plot$sunset_ret_mins[1] <- NA

return_plot <- ggplot() +
  geom_boxplot(data = sunset_return_clean_plot, aes(x = Hot_Cool, y = -sunset_ret_mins, fill = Hot_Cool), outlier.shape = NA, width = 0.7, alpha = 0.6) +
  geom_point(data = sunset_return_clean_plot, aes(x = Hot_Cool, y = -sunset_ret_mins, fill = Hot_Cool),size = 2, alpha = 0.5, pch = 21, position = position_jitter(height = 0, width = 0.2)) +
  geom_violin(data = sunset_return_diff, aes(x = 3, y = -diff), width = 0.3, fill = "grey", colour = "black") +
  geom_errorbar(data = sunset_return_diff,aes(x = 3, ymin = (mean(-diff)-1.96*(sd(diff)/sqrt(nrow(sunset_return_diff)))), ymax = (mean(-diff)+1.96*(sd(diff)/sqrt(nrow(sunset_return_diff))))), lwd = 1, width = 0)+
  geom_point(data = sunset_return_diff,aes(x = 3, y = mean(-diff)), pch = 21, fill = "white", size =2)+
  scale_colour_manual(values = c("navy","darkorange","white"))+
  scale_fill_manual(values = c("navy","darkorange","white"))+
  geom_vline(xintercept = 2.5, lwd = 1, linetype = "dashed") +
  scale_y_continuous(breaks = c(-120,-60,0,60), labels = c(120,60,0,-60), limits = c(-140,80))+
  ylab("Minutes before sunset") +
  xlab("") +
  geom_hline(yintercept = 0) +
  scale_x_discrete(labels = c("Cooler Days","Hot Days","Paired\nDifference"))+
  geom_signif(data = sunset_return_clean_plot %>% filter(Hot_Cool %in% c("Cool", "Hot")),
              aes(x = Hot_Cool, y = sunset_down_mins),
              comparisons = list(c("Cool", "Hot")),
              annotations = c("***"),
              map_signif_level = FALSE,
              y_position = 60,
              textsize = 3.5, 
              step_increase = 0.5) +
  theme_bw() +
  theme(legend.position = "none")

### ENTRANCE TIME ###

#Prep Data
#Outlier removal
sunset_entrance_clean <- PM_burrow[!(PM_burrow$Pair == 83 | PM_burrow$Pair == 89 |  PM_burrow$Pair == 47),]

#Shift all datapoints to be positive 
sunset_entrance_clean$sunset_down_shifted <- (sunset_entrance_clean$sunset_down_mins + abs(min(sunset_entrance_clean$sunset_down_mins)) +1 )

#Fit Model
model_entrance <- blmer(log(sunset_down_shifted) ~ Hot_Cool + (1|group/Pair), control = lmerControl(optimizer = "Nelder_Mead"), data = sunset_entrance_clean)
model_entrance_null <- blmer(log(sunset_down_shifted) ~ (1|group/Pair),control = lmerControl(optimizer = "Nelder_Mead"), data = sunset_entrance_clean)


#Output 
summary(model_entrance)
confint(model_entrance)
anova(model_entrance,model_entrance_null)

## Plot
sunset_entrance_diff <- sunset_entrance_clean %>% group_by(Pair) %>% summarise(diff = sunset_down_mins[Hot_Cool == "Cool"] - sunset_down_mins[Hot_Cool == "Hot"])

sunset_entrance_clean_plot <- rbind(sunset_entrance_clean,sunset_entrance_clean[1,])
sunset_entrance_clean_plot$Hot_Cool[1] <- "ZDifference"
sunset_entrance_clean_plot$sunset_down_mins[1] <- NA

entrance_plot <- ggplot() +
  geom_boxplot(data = sunset_entrance_clean_plot, aes(x = Hot_Cool, y = -sunset_down_mins, fill = Hot_Cool), outlier.shape = NA, width = 0.7, alpha = 0.6) +
  geom_point(data = sunset_entrance_clean_plot, aes(x = Hot_Cool, y = -sunset_down_mins, fill = Hot_Cool),size = 2, alpha = 0.5, pch = 21, position = position_jitter(height = 0, width = 0.2)) +
  geom_violin(data = sunset_entrance_diff, aes(x = 3, y = -diff), width = 0.3, fill = "grey", colour = "black") +
  geom_errorbar(data = sunset_entrance_diff,aes(x = 3, ymin = (mean(-diff)-1.96*(sd(diff)/sqrt(nrow(sunset_entrance_diff)))), ymax = (mean(-diff)+1.96*(sd(diff)/sqrt(nrow(sunset_entrance_diff))))), lwd = 1, width = 0)+
  geom_point(data = sunset_entrance_diff,aes(x = 3, y = mean(-diff)), pch = 21, fill = "white", size =2)+
  scale_colour_manual(values = c("navy","darkorange","white"))+
  scale_fill_manual(values = c("navy","darkorange","white"))+
  geom_vline(xintercept = 2.5, lwd = 1, linetype = "dashed") +
  scale_y_continuous(breaks = c(-120,-60,0,60), labels = c(120,60,0,-60), limits = c(-140,80))+
  ylab("Minutes before sunset") +
  xlab("") +
  geom_hline(yintercept = 0) +
  scale_x_discrete(labels = c("Cooler Days","Hot Days","Paired\nDifference"))+
  geom_signif(data = sunset_entrance_clean_plot %>% filter(Hot_Cool %in% c("Cool", "Hot")),
              aes(x = Hot_Cool, y = sunset_down_mins),
              comparisons = list(c("Cool", "Hot")),
              annotations = c("***"),
              map_signif_level = FALSE,
              y_position = 60,
              textsize = 3.5, 
              step_increase = 0.5) +
  theme_bw() +
  theme(legend.position = "none")

## Figure 2
PM_burrow_plot <- plot_grid(return_plot,entrance_plot, labels = 'auto')

png("Figure3.png",w = 8, h = 4, units = "in", res = 500)
PM_burrow_plot
dev.off()

### PM BURROW TIME ###

#Prep Data
#Outlier removal
PM_burrow_clean <- PM_burrow[!(PM_burrow$Pair == 58 | PM_burrow$Pair == 118),]

#Fit Model
model_PM_burrow <- blmer(sqrt(PM_burrow_minutes)~Hot_Cool + (1|group/Pair),control = lmerControl(optimizer = "Nelder_Mead"),data=PM_burrow_clean)
model_PM_burrow_null <- blmer(sqrt(PM_burrow_minutes)~ (1|group/Pair), control = lmerControl(optimizer = "Nelder_Mead"),data=PM_burrow_clean)

#Output
summary(model_PM_burrow)
confint(model_PM_burrow)
anova(model_PM_burrow,model_PM_burrow_null)

### TIME SPENT INACTIVE IN THE MORNING ###

#Fit Model 
inactive_AM_model <- glmer(cbind(n_I_3h, (n_wpt_3h-n_I_3h))~Hot_Cool + (1|Group/Pair), family=binomial(link="logit"), data = Inactive_AM)
inactive_AM_model_null <- glmer(cbind(n_I_3h, (n_wpt_3h-n_I_3h))~ (1|Group/Pair), family=binomial(link="logit"), data = Inactive_AM)

#Output
summary(inactive_AM_model)
confint(inactive_AM_model)
anova(inactive_AM_model,inactive_AM_model_null)

### TIME SPENT INACTIVE IN THE AFTERNOON ###

#Fit Model
inactive_PM_model <- glmmTMB(cbind(n_I_3h,(n_wpt_3h-n_I_3h))~Hot_Cool + (1|Group/Pair), ziformula = ~1 , family=binomial(link="logit"), data = Inactive_PM)
inactive_PM_model_null <- glmmTMB(cbind(n_I_3h, (n_wpt_3h-n_I_3h))~ (1|Group/Pair), ziformula = ~1, family=binomial(link="logit"), data = Inactive_PM)

#Output
summary(inactive_PM_model)
confint(inactive_PM_model)
anova(inactive_PM_model,inactive_PM_model_null)


### TOTAL DISTANCE TRAVELLED IN THE MORNING ###

#Fit Model
track_AM_model <- lmer(track_length ~ Hot_Cool + (1|Group/Pair), data= AM_GPS)
track_AM_model_null <- lmer(track_length ~ (1|Group/Pair), data= AM_GPS)

#Output
summary(track_AM_model)
confint(track_AM_model)
anova(track_AM_model,track_AM_model_null)


### TOTAL DISTANCE TRAVELLED IN THE AFTERNOON ### 

#Prep Data
#Outlier Removal
track_PM_clean <- PM_GPS[!(PM_GPS$Pair == 61),]

#Fit Model 
track_PM_model <- lmer(track_length ~ Hot_Cool + (1|Group/Pair), data= track_PM_clean)
track_PM_model_null <- lmer(track_length ~  (1|Group/Pair), data= track_PM_clean)

#Output
summary(track_PM_model)
confint(track_PM_model)
anova(track_PM_model,track_PM_model_null)

### MAXIMUM DISPLACEMENT DISTANCE IN THE MORNING ### 

#Prep Data
#Outlier Removal
clean_max_disp_AM <- AM_GPS[!(AM_GPS$Pair == 71),]
clean_max_disp_AM$track_max_disp <- as.numeric(clean_max_disp_AM$track_max_disp)

#Fit Model
MD_AM_model <- blmer(track_max_disp ~ Hot_Cool + (1|Group/Pair), data=clean_max_disp_AM)
MD_AM_model_null <- blmer(track_max_disp ~  (1|Group/Pair), data=clean_max_disp_AM)

#Output
summary(MD_AM_model)
confint(MD_AM_model)
anova(MD_AM_model, MD_AM_model_null)

### MAXIMUM DISPLACEMENT DISTANCE IN THE AFTERNOON ###

#Fit Model 
MD_PM_model <- lmer(track_max_disp ~ Hot_Cool + (1|Group/Pair), data=PM_GPS)
MD_PM_model_null <- lmer(track_max_disp ~  (1|Group/Pair), data=PM_GPS)

#Output
summary(MD_PM_model)
confint(MD_PM_model)
anova(MD_PM_model,MD_PM_model_null)

### PROPORTIONAL BODY MASS CHANGES ###
### ADULTS ###

#Fit Model
adult_model <- blmer(Ad_prop_weight_change ~ Hot_Cool + (1|Group/Pair), control = lmerControl(optimizer = "Nelder_Mead"), data= adult_bm)
adult_model_null <- blmer(Ad_prop_weight_change ~ (1|Group/Pair), control = lmerControl(optimizer = "Nelder_Mead"), data= adult_bm)

#Output
summary(adult_model)
confint(adult_model)
anova(adult_model, adult_model_null)

## Plot
adult_mass_plot <- ggplot() +
  geom_boxplot(data = adult_bm, aes(x = Hot_Cool, y = Ad_prop_weight_change, fill = Hot_Cool), outlier.shape = NA, width = 0.6, alpha = 0.6) +
  geom_line(data = adult_bm, aes(x = Hot_Cool, y = Ad_prop_weight_change, group = Pair), linetype = "dashed", alpha = 0.5, lwd = 0.7) +
  geom_point(data = adult_bm, aes(x = Hot_Cool, y = Ad_prop_weight_change, fill = Hot_Cool),size = 2, alpha = 0.5, pch = 21) +
  scale_colour_manual(values = c("navy","darkorange"))+
  scale_fill_manual(values = c("navy","darkorange"))+
  scale_y_continuous(limits = c(-0.02,0.13)) +
  ylab("Proportional change in mass") +
  xlab("") +
  scale_x_discrete(labels = c("Cooler Days","Hot Days"))+
  geom_signif(data = pup_bm %>% filter(Hot_Cool %in% c("Cool", "Hot")),
              aes(x = Hot_Cool, y = Pup_weight_change),
              comparisons = list(c("Cool", "Hot")),
              annotations = c("**"),
              map_signif_level = FALSE,
              y_position = 0.12,
              textsize = 3.5, 
              step_increase = 0.1) +
  theme_bw() +
  theme(legend.position = "none")

### PUPS ###

#Fit Model 
pup_model <- blmer(Pup_weight_change ~ Hot_Cool + (1|Group/Pair), data=pup_bm)
pup_model_null <- blmer(Pup_weight_change ~ (1|Group/Pair), data=pup_bm)

#Output
summary(pup_model)  
confint(pup_model)
anova(pup_model, pup_model_null) 

## Plot
pup_mass_plot <- ggplot() +
  geom_boxplot(data = pup_bm, aes(x = Hot_Cool, y = Pup_weight_change, fill = Hot_Cool), outlier.shape = NA, width = 0.6, alpha = 0.6) +
  geom_line(data = pup_bm, aes(x = Hot_Cool, y = Pup_weight_change, group = Pair), linetype = "dashed", alpha = 0.5, lwd = 0.7) +
  geom_point(data = pup_bm, aes(x = Hot_Cool, y = Pup_weight_change, fill = Hot_Cool),size = 2, alpha = 0.5, pch = 21) +
  scale_colour_manual(values = c("navy","darkorange"))+
  scale_fill_manual(values = c("navy","darkorange"))+
  scale_y_continuous(limits = c(-0.02,0.13)) +
  ylab("Proportional change in mass") +
  xlab("") +
  scale_x_discrete(labels = c("Cooler Days","Hot Days"))+
  geom_signif(data = pup_bm %>% filter(Hot_Cool %in% c("Cool", "Hot")),
              aes(x = Hot_Cool, y = Pup_weight_change),
              comparisons = list(c("Cool", "Hot")),
              annotations = c("**"),
              map_signif_level = FALSE,
              y_position = 0.12,
              textsize = 3.5, 
              step_increase = 0.1) +
  theme_bw() +
  theme(legend.position = "none")

## COMPENSATORY BODY MASS CHANGES
# Adults
#Prep data
compensatory_adults <- compensatory_adults %>%
  mutate(Recovery_Type = relevel(factor(Recovery_Type), ref = "Cool"))

#Fit Model
compensatory_adults_model <- blmer(Mean_Prop_Change ~ Recovery_Type +Group_Size + NDVI + (1|Group) + (1|Season), data = compensatory_adults)
compensatory_adults_model_null <- blmer(Mean_Prop_Change ~ Recovery_Type*Group_Size + NDVI + (1|Group) + (1|Season), data = compensatory_adults)
compensatory_adults_day <- blmer(Mean_Prop_Change ~ Group_Size + NDVI + (1|Group) + (1|Season), data = compensatory_adults)
compensatory_adults_group <- blmer(Mean_Prop_Change ~ Recovery_Type + NDVI + (1|Group) + (1|Season), data = compensatory_adults)
compensatory_adults_ndvi <- blmer(Mean_Prop_Change ~ Recovery_Type + (1|Group) + (1|Season), data = compensatory_adults)

#Output
anova(compensatory_adults_model, compensatory_adults_model_null) # interaction term
anova(compensatory_adults_model,compensatory_adults_day) # day type
anova(compensatory_adults_model, compensatory_adults_group) # group size
anova(compensatory_adults_model, compensatory_adults_ndvi) # NDVI 
summary(compensatory_adults_model)
confint(compensatory_adults_model)
#Power Analysis - Adults 
permuted_p <- NA

for(i in 1:1000) {
  progress(i,1000)
  test_rows_adults <- compensatory_adults %>%
    filter(Recovery_Type == "Cool") %>%
    slice_sample(n = 91, replace = FALSE) %>%
    mutate(type = "sample")
  
  test_rows_adults_shifted <- test_rows_adults %>% 
    mutate(type = "shifted",
           Mean_Prop_Change = Mean_Prop_Change + 0.0097)
  
  adult_test <- rbind(test_rows_adults,test_rows_adults_shifted)
  
  adult_model_test <- blmer(Mean_Prop_Change ~ type + Group_Size + NDVI + (1|Group) + (1|Season), data = adult_test)
  
  permuted_p[i] <-  as.data.frame(drop1(adult_model_test, test = "Chisq"))[2,4]
}

ggplot()+
  geom_histogram(aes(x = permuted_p))+
  geom_vline(aes(xintercept = quantile(permuted_p, 0.025))) + 
  geom_vline(aes(xintercept = quantile(permuted_p, 0.975))) +
  geom_vline(aes(xintercept = 0.05), col = "red") +
  theme_bw()


## Plot 
compensatory_adult <- ggplot(data = compensatory_adults, aes(x = Recovery_Type, y = Mean_Prop_Change, fill = Recovery_Type)) +
  geom_boxplot(outlier.shape = NA, width = 0.6, alpha = 0.6) +
  geom_point(size = 2, alpha = 0.5, pch = 21, position = position_jitter(height = 0, width = 0.15, seed = 9)) +
  scale_colour_manual(values = c("seagreen", "#e7c6f7")) +
  scale_fill_manual(values = c("seagreen", "#e7c6f7")) +
  scale_y_continuous(limits = c(-0.05, 0.19), breaks = seq(-0.05,0.19, by = 0.05)) +  # Adjusted y-axis for significance bars
  ylab("Proportional change in mass") +
  xlab("Day Type") +
  scale_x_discrete(labels = c("Post-Cooler", "Post-Hot")) +
  geom_signif(comparisons = list(c("Cool", "Hot")),
              annotations = c("ns"),
              map_signif_level = TRUE, 
              step_increase = 0.1, 
              textsize = 3, 
              vjust = 0,
              y_position = 0.175) +  # Significance bars
  theme_bw() +
  theme(legend.position = "none")
compensatory_adult

# Pups
#Prep data
compensatory_pups <- compensatory_pups %>%
  mutate(Recovery_Type = relevel(factor(Recovery_Type), ref = "Cool"))

#Fit Model
compensatory_pup_model <- blmer(Mean_Prop_Change ~ Recovery_Type + Group_Size + NDVI + (1|Group) + (1|Season), data = compensatory_pups)
compensatory_pup_model_null <- blmer(Mean_Prop_Change ~ Recovery_Type *Group_Size + NDVI + (1|Group) + (1|Season), data = compensatory_pups)
compensatory_pup_day <- blmer(Mean_Prop_Change ~ Group_Size + NDVI + (1|Group) + (1|Season), data = compensatory_pups)
compensatory_pup_group <- blmer(Mean_Prop_Change ~ Recovery_Type + NDVI + (1|Group) + (1|Season), data = compensatory_pups)
compensatory_pup_ndvi <- blmer(Mean_Prop_Change ~ Recovery_Type + Group_Size + (1|Group) + (1|Season), data = compensatory_pups)

#Output
anova(compensatory_pup_model,compensatory_pup_model_null) # interaction term
anova(compensatory_pup_model,compensatory_pup_day) # day type
anova(compensatory_pup_model,compensatory_pup_group) # group size
anova(compensatory_pup_model,compensatory_pup_ndvi) # NDVI
summary(compensatory_pup_model)
confint(compensatory_pup_model)
#Power Analysis - Pups 

permuted_p <- NA

for(i in 1:1000) {
  progress(i,1000)
  test_rows_pups <- compensatory_pups %>%
    filter(Recovery_Type == "Cool") %>%
    slice_sample(n = 91, replace = FALSE) %>%
    mutate(type = "sample")
  
  test_rows_pups_shifted <- test_rows_pups %>% 
    mutate(type = "shifted",
           Mean_Prop_Change = Mean_Prop_Change + 0.011)
  
  pup_test <- rbind(test_rows_pups,test_rows_pups_shifted)
  
  pup_model_test <- blmer(Mean_Prop_Change ~ type + Group_Size + NDVI + (1|Group) + (1|Season), data = pup_test)
  
  permuted_p[i] <-  as.data.frame(drop1(pup_model_test, test = "Chisq"))[2,4]
}

ggplot()+
  geom_histogram(aes(x = permuted_p))+
  geom_vline(aes(xintercept = quantile(permuted_p, 0.025))) + 
  geom_vline(aes(xintercept = quantile(permuted_p, 0.975))) +
  geom_vline(aes(xintercept = 0.05), col = "red") +
  theme_bw()
  

## Plot 
compensatory_pup <- ggplot(data = compensatory_pups, aes(x = Recovery_Type, y = Mean_Prop_Change, fill = Recovery_Type)) +
  geom_boxplot(outlier.shape = NA, width = 0.6, alpha = 0.6) +
  geom_point(size = 2, alpha = 0.5, pch = 21, position = position_jitter(height = 0, width = 0.15, seed = 9)) +
  scale_colour_manual(values = c("seagreen", "#e7c6f7")) +
  scale_fill_manual(values = c("seagreen", "#e7c6f7")) +
  scale_y_continuous(limits = c(-0.05, 0.19), breaks = seq(-0.05,0.19, by = 0.05)) +  # Adjusted y-axis for significance bars
  ylab("Proportional change in mass") +
  xlab("Day Type") +
  scale_x_discrete(labels = c("Post-Cooler", "Post-Hot")) +
  geom_signif(comparisons = list(c("Cool", "Hot")),
              map_signif_level = TRUE, 
              annotations = c("ns"),
              step_increase = 0.1, 
              textsize = 3,
              vjust = 0,
              y_position = 0.175) +  # Significance bars
  theme_bw() +
  theme(legend.position = "none")
compensatory_pup

## Figure 3
Mass_plot <- plot_grid(adult_mass_plot, pup_mass_plot, compensatory_adult, compensatory_pup, labels = "auto")

png("Figure4.png",w = 8, h = 8, units = "in", res = 500)
Mass_plot
dev.off()

# CONSECUTIVE HOT DAYS 
#Prep data
consecutive_adults <- consecutive_adults %>%
  mutate(Sequence_Category = relevel(factor(Sequence_Category), ref = "single"))

#Fit model
consecutive_model <- lmer(Mean_Weight ~ Sequence_Category+Group_Size+ NDVI  + (1|Group) + (1|Season), data=consecutive_adults)
consecutive_model_null <- lmer(Mean_Weight ~ Sequence_Category*Group_Size+ NDVI  + (1|Group) + (1|Season), data=consecutive_adults)
consecutive_category <- lmer(Mean_Weight ~ Group_Size+ NDVI  + (1|Group) + (1|Season), data=consecutive_adults)
consecutive_group <- lmer(Mean_Weight ~ Sequence_Category + NDVI  + (1|Group) + (1|Season), data=consecutive_adults)
consecutive_ndvi <- lmer(Mean_Weight ~ Sequence_Category + Group_Size  + (1|Group) + (1|Season), data=consecutive_adults)

#Output
anova(consecutive_model, consecutive_model_null) # interaction term
anova(consecutive_model, consecutive_category) # number of consecutive hot days
anova(consecutive_model, consecutive_group) # group size
anova(consecutive_model, consecutive_ndvi) # NDVI 
summary(consecutive_model)
confint(consecutive_model)

#Plot 
consecutive_plot <- ggplot(data = consecutive_adults, aes(x = Sequence_Category, y = Mean_Weight, fill = Sequence_Category)) +
  geom_boxplot(outlier.shape = NA, width = 0.6, alpha = 0.8) +
  geom_point(size = 2, alpha = 0.5, pch = 21, position = position_jitter(height = 0, width = 0.15, seed = 9)) +
  scale_colour_manual(values = c("#ef5053", "#c30f0e")) +
  scale_fill_manual(values = c("#ef5053", "#c30f0e"))+
  scale_y_continuous(limits = c(220,335), breaks = seq(225, 325, by = 25)) +  # Use the consistent y-limits
  ylab("Mean evening body mass (g)") +
  xlab("Number of Consecutive Hot Days") +
  scale_x_discrete(labels = c("One", "Three")) +
  geom_signif(comparisons = list(c("single", "sequence")),
              annotations = c("**"),
              step_increase = 0.1, 
              textsize = 4, 
              vjust = 0) +  # Significance bars
  theme_bw() +
  theme(legend.position = "none",
        axis.title.y = element_text(size = 14),
        axis.title.x = element_text(size = 14),
        axis.text.x = element_text(size = 13),
        axis.text.y = element_text(size = 12))

#Figure 4
consecutive_plot
