# Supplementary material for: Dwarf Mongooses Lose Body Mass in Hot Weather due to Limited Behavioural Plasticity
Source: Ecol Evol. 2025 Sep 5;15(9):e71963. doi: 10.1002/ece3.71963 (PMC12412311; doi:10.1002/ece3.71963)
Supplement: Supplementary file 1 — Data S1: ece371963‐sup‐0001‐Supinfo.zip. [file ECE3-15-e71963-s001.zip › PM_matched_down.csv]

Pair	Hot_Cool	PM_burrow_minutes	sunset_down_mins	sunset_ret_mins	group
1	Hot	3	3.866422983	6.866422983	BW
2	Hot	31	-8.879501812	22.12049819	BW
3	Hot	38	2.832261602	40.8322616	BW
4	Hot	9	-6.302980983	2.697019017	BW
5	Hot	13	-5.693919798	7.306080202	BW
6	Hot	2	-7.470419375	-5.470419375	BW
7	Hot	11	5.07473865	16.07473865	BW
8	Hot	3	13.62848969	16.62848969	BW
9	Hot	16	-13.36168149	2.638318511	BW
10	Hot	10	42.64604063	52.64604063	BW
11	Hot	29	10.23292386	39.23292386	BW
12	Hot	16	-2.440809298	13.5591907	BW
13	Hot	0	49.04539926	49.04539926	FE
14	Hot	12	-6.542382077	5.457617923	FE
15	Hot	30	22.31263565	52.31263565	GI
16	Hot	19	4.330995953	23.33099595	GI
17	Hot	27	1.836019262	28.83601926	GI
18	Hot	22	3.044379512	25.04437951	GI
19	Hot	14	3.25290341	17.25290341	GI
20	Hot	30	5.60168401	35.60168401	GI
21	Hot	10	-3.442054907	6.557945093	GI
22	Hot	92	17.8322616	109.8322616	GI
23	Hot	15	-13.54416196	1.455838044	GI
24	Hot	25	-6.283750916	18.71624908	GI
25	Hot	18	-0.470419375	17.52958062	GI
26	Hot	0	-2.163122348	-2.163122348	GI
27	Hot	14	6.07473865	20.07473865	GI
28	Hot	31	4.084184762	35.08418476	GI
29	Hot	13	-5.334032345	7.665967655	GI
30	Hot	26	5.142445982	31.14244598	GI
31	Hot	1	0.599322081	1.599322081	HP
32	Hot	64	-4.222027608	59.77797239	HP
33	Hot	24	18.31684922	42.31684922	HP
34	Hot	8	66.80978438	74.80978438	HP
35	Hot	7	26.62159954	33.62159954	HP
36	Hot	26	-8.116471295	17.88352871	HP
37	Hot	28	13.87168395	41.87168395	HP
38	Hot	29	-1.442054907	27.55794509	HP
39	Hot	15	1.341130622	16.34113062	HP
40	Hot	36	-9.237347408	26.76265259	HP
41	Hot	8	29.29990664	37.29990664	HP
42	Hot	20	0.665967655	20.66596766	HP
43	Hot	21	-1.553659888	19.44634011	HP
44	Hot	4	37.97004896	41.97004896	JB
45	Hot	14	22.45761792	36.45761792	JB
46	Hot	2	-5.660939157	-3.660939157	JB
47	Hot	43	20.70125597	63.70125597	JB
48	Hot	27	-5.128316049	21.87168395	JB
49	Hot	19	-2.477401682	16.52259832	JB
50	Hot	19	-0.846140289	18.15385971	JB
51	Hot	10	57.50019335	67.50019335	JB
52	Hot	8	4.711590254	12.71159025	JB
53	Hot	29	17.39648966	46.39648966	JB
54	Hot	20	5.638318511	25.63831851	JB
55	Hot	16	11.37878889	27.37878889	JB
56	Hot	30	4.143612222	34.14361222	JB
57	Hot	25	22.86138908	47.86138908	JB
58	Hot	376	20.21806954	396.2180695	LB
59	Hot	42	6.339145998	48.339146	LB
60	Hot	17	0.845614994	17.84561499	LB
61	Hot	5	7.294974871	12.29497487	LB
62	Hot	20	8.954943899	28.9549439	LB
63	Hot	19	8.396489664	27.39648966	LB
64	Hot	29	-2.525721959	26.47427804	LB
65	Hot	17	7.934553921	24.93455392	LB
66	Hot	10	7.195533033	17.19553303	LB
67	Hot	17	-0.68315078	16.31684922	LT
68	Hot	28	50.27780639	78.27780639	SC
69	Hot	19	-6.68315078	12.31684922	SC
70	Hot	10	3.330995953	13.33099595	SC
71	Hot	3	-4.017378422	-1.017378422	SC
72	Hot	2	-6.542382077	-4.542382077	SC
73	Hot	19	-1.787817975	17.21218203	SC
74	Hot	25	-0.896100616	24.10389938	SC
75	Hot	32	14.87168395	46.87168395	SG
76	Hot	25	5.821634897	30.8216349	SG
77	Hot	20	6.912332114	26.91233211	SG
78	Hot	18	28.79754727	46.79754727	SG
79	Hot	9	7.432093521	16.43209352	SH
80	Hot	54	3.339060843	57.33906084	SH
81	Hot	10	42.10389938	52.10389938	SH
82	Hot	1	-5.660854002	-4.660854002	SH
83	Hot	33	106.3188062	139.3188062	SH
84	Hot	2	-2.524696509	-0.524696509	SH
85	Hot	38	10.88916704	48.88916704	SH
86	Hot	30	10.13216089	40.13216089	SH
87	Hot	18	-7.92526135	10.07473865	TN
88	Hot	26	-11.36168149	14.63831851	TN
89	Hot	17	-5.708078186	11.29192181	TN
90	Hot	16	6.35324229	22.35324229	TN
91	Hot	5	3.378788888	8.378788888	TN
92	Hot	29	6.064226246	35.06422625	TN
93	Hot	7	28.70125597	35.70125597	TS
94	Hot	11	5.25290341	16.25290341	TS
95	Hot	23	16.55794509	39.55794509	TS
96	Hot	22	-1.167738398	20.8322616	TS
97	Hot	13	-9.544161956	3.455838044	TS
98	Hot	38	-13.6939198	24.3060802	TS
99	Hot	16	-4.915815238	11.08418476	TS
100	Hot	27	-5.499806647	21.50019335	BW
101	Hot	23	-4.154385006	18.84561499	BW
102	Hot	16	13.31263565	29.31263565	FE
103	Hot	10	10.34113062	20.34113062	GI
104	Hot	2	2.030815403	4.030815403	GI
105	Hot	12	-1.564432931	10.43556707	GI
106	Hot	12	13.98459802	25.98459802	GI
107	Hot	14	39.27780639	53.27780639	HP
108	Hot	49	28.62915111	77.62915111	HP
109	Hot	10	-6.787817975	3.212182025	HP
110	Hot	15	6.83631136	21.83631136	HP
111	Hot	19	-4.477401682	14.52259832	HP
112	Hot	6	12.88916704	18.88916704	HP
113	Hot	17	2.378788888	19.37878889	HP
114	Hot	15	27.98262158	42.98262158	JB
115	Hot	22	19.43209352	41.43209352	JB
116	Hot	2	49.79754727	51.79754727	JB
117	Hot	14	-6.015401983	7.984598017	LB
118	Hot	25	7.762652592	32.76265259	LB
119	Hot	64	7.557033587	71.55703359	SG
120	Hot	0	-6.102596811	-6.102596811	SG
121	Hot	37	11.59932208	48.59932208	SH
122	Hot	6	39.27780639	45.27780639	SH
123	Hot	1	3.629151106	4.629151106	SH
124	Hot	21	-3.669004047	17.33099595	SH
125	Hot	18	-0.378400461	17.62159954	SH
126	Hot	4	71.63164133	75.63164133	SH
127	Hot	10	4.378788888	14.37878889	SH
128	Hot	7	-7.328507352	-0.328507352	TN
129	Hot	2	-15.15438501	-13.15438501	TS
130	Hot	84	19.71159025	103.7115903	TS
131	Hot	20	-6.015401983	13.98459802	TS
132	Hot	21	-1.237347408	19.76265259	TS
1	Cool	18	0.322427074	18.32242707	BW
2	Cool	25	11.48368613	36.48368613	BW
3	Cool	41	41.22960745	82.22960745	BW
4	Cool	15	15.27536183	30.27536183	BW
5	Cool	0	17.59418977	17.59418977	BW
6	Cool	55	-7.54442385	47.45557615	BW
7	Cool	17	20.7336294	37.7336294	BW
8	Cool	10	1.688816833	11.68881683	BW
9	Cool	28	8.975288014	36.97528801	BW
10	Cool	15	-6.420911276	8.579088724	BW
11	Cool	28	15.55852513	43.55852513	BW
12	Cool	14	24.91213564	38.91213564	BW
13	Cool	13	23.74034078	36.74034078	FE
14	Cool	21	4.6842116	25.6842116	FE
15	Cool	0	63.3528917	63.3528917	GI
16	Cool	1	11.88624024	12.88624024	GI
17	Cool	0	18.02076363	18.02076363	GI
18	Cool	10	40.19784607	50.19784607	GI
19	Cool	33	24.97083742	57.97083742	GI
20	Cool	13	3.215395288	16.21539529	GI
21	Cool	25	-0.057068872	24.94293113	GI
22	Cool	3	63.01474122	66.01474122	GI
23	Cool	5	25.46256887	30.46256887	GI
24	Cool	21	-1.62785629	19.37214371	GI
25	Cool	31	-13.54442385	17.45557615	GI
26	Cool	7	10.92253324	17.92253324	GI
27	Cool	9	-3.266370602	5.733629398	GI
28	Cool	36	15.41344526	51.41344526	GI
29	Cool	17	-9.336349845	7.663650155	GI
30	Cool	7	40.74189088	47.74189088	GI
31	Cool	29	38.60630272	67.60630272	HP
32	Cool	0	28.88372896	28.88372896	HP
33	Cool	18	55.03898703	73.03898703	HP
34	Cool	31	6.240909771	37.24090977	HP
35	Cool	23	13.83909648	36.83909648	HP
36	Cool	20	28.30923184	48.30923184	HP
37	Cool	5	-8.463666805	-3.463666805	HP
38	Cool	20	27.94293113	47.94293113	HP
39	Cool	15	55.54357034	70.54357034	HP
40	Cool	19	13.0550554	32.0550554	HP
41	Cool	2	58.01273473	60.01273473	HP
42	Cool	34	4.662529345	38.66252935	HP
43	Cool	68	-2.476720587	65.52327941	HP
44	Cool	0	80.65714672	80.65714672	JB
45	Cool	26	49.10139056	75.10139056	JB
46	Cool	28	35.73512921	63.73512921	JB
47	Cool	9	200.2572374	209.2572374	JB
48	Cool	15	0.536333195	15.5363332	JB
49	Cool	22	6.065269736	28.06526974	JB
50	Cool	5	36.0121331	41.0121331	JB
51	Cool	14	-3.184726763	10.81527324	JB
52	Cool	30	5.974638983	35.97463898	JB
53	Cool	11	77.7350421	88.7350421	JB
54	Cool	24	39.296018	63.296018	JB
55	Cool	9	-12.03931743	-3.039317429	JB
56	Cool	28	3.148225999	31.148226	JB
57	Cool	9	32.15294712	41.15294712	JB
58	Cool	29	3.880279883	32.88027988	LB
59	Cool	16	-5.017680629	10.98231937	LB
60	Cool	23	18.61187683	41.61187683	LB
61	Cool	18	-0.173055299	17.8269447	LB
62	Cool	64	9.322176544	73.32217654	LB
63	Cool	55	26.06262272	81.06262272	LB
64	Cool	17	19.49721357	36.49721357	LB
65	Cool	1	11.43545765	12.43545765	LB
66	Cool	0	18.16963552	18.16963552	LB
67	Cool	26	47.03898703	73.03898703	LT
68	Cool	9	35.60630272	44.60630272	SC
69	Cool	5	15.88446192	20.88446192	SC
70	Cool	16	16.45530519	32.45530519	SC
71	Cool	31	16.54011285	47.54011285	SC
72	Cool	37	20.6842116	57.6842116	SC
73	Cool	15	47.63688647	62.63688647	SC
74	Cool	2	-8.135591316	-6.135591316	SC
75	Cool	20	41.52979896	61.52979896	SG
76	Cool	41	-2.610116978	38.38988302	SG
77	Cool	17	10.53150156	27.53150156	SG
78	Cool	19	9.826944701	28.8269447	SG
79	Cool	26	1.540112853	27.54011285	SH
80	Cool	8	4.735129213	12.73512921	SH
81	Cool	38	31.86440868	69.86440868	SH
82	Cool	2	1.982319371	3.982319371	SH
83	Cool	15	75.66176764	90.66176764	SH
84	Cool	23	-0.863317164	22.13668284	SH
85	Cool	23	7.690234975	30.69023498	SH
86	Cool	55	23.72348357	78.72348357	SH
87	Cool	0	27.7336294	27.7336294	TN
88	Cool	9	19.96074268	28.96074268	TN
89	Cool	4	224.253957	228.253957	TN
90	Cool	9	4.815861293	13.81586129	TN
91	Cool	15	-0.65324651	14.34675349	TN
92	Cool	29	10.86099342	39.86099342	TN
93	Cool	13	14.97512269	27.97512269	TS
94	Cool	3	50.84581974	53.84581974	TS
95	Cool	17	61.33287741	78.33287741	TS
96	Cool	12	30.01474122	42.01474122	TS
97	Cool	22	1.120566364	23.12056636	TS
98	Cool	25	-1.489139799	23.5108602	TS
99	Cool	33	6.413445258	39.41344526	TS
100	Cool	22	13.19332768	35.19332768	BW
101	Cool	17	92.54357034	109.5435703	BW
102	Cool	15	30.95148902	45.95148902	FE
103	Cool	0	79.61187683	79.61187683	GI
104	Cool	21	14.46536055	35.46536055	GI
105	Cool	15	18.84914003	33.84914003	GI
106	Cool	103	60.11337328	163.1133733	GI
107	Cool	29	38.60630272	67.60630272	HP
108	Cool	12	85.3528917	97.3528917	HP
109	Cool	10	18.94186326	28.94186326	HP
110	Cool	18	8.501745876	26.50174588	HP
111	Cool	25	4.935912859	29.93591286	HP
112	Cool	8	-10.1730553	-2.173055299	HP
113	Cool	0	51.96068257	51.96068257	HP
114	Cool	9	77.8239533	86.8239533	JB
115	Cool	29	28.30289666	57.30289666	JB
116	Cool	26	-22.63686669	3.363133311	JB
117	Cool	18	-0.173055299	17.8269447	LB
118	Cool	175	22.0550554	197.0550554	LB
119	Cool	29	18.2073116	47.2073116	SG
120	Cool	12	6.880279883	18.88027988	SG
121	Cool	45	18.93522863	63.93522863	SH
122	Cool	20	19.60630272	39.60630272	SH
123	Cool	20	9.941892819	29.94189282	SH
124	Cool	24	15.45530519	39.45530519	SH
125	Cool	36	10.83909648	46.83909648	SH
126	Cool	4	-3.737337144	0.262662856	SH
127	Cool	12	8.960682571	20.96068257	SH
128	Cool	45	14.96068257	59.96068257	TN
129	Cool	26	25.19332768	51.19332768	TS
130	Cool	39	4.465360546	43.46536055	TS
131	Cool	29	32.11337328	61.11337328	TS
132	Cool	20	38.0550554	58.0550554	TS
