# Supplementary material for: Dwarf Mongooses Lose Body Mass in Hot Weather due to Limited Behavioural Plasticity
Source: Ecol Evol. 2025 Sep 5;15(9):e71963. doi: 10.1002/ece3.71963 (PMC12412311; doi:10.1002/ece3.71963)
Supplement: Supplementary file 1 — Data S1: ece371963‐sup‐0001‐Supinfo.zip. [file ECE3-15-e71963-s001.zip › weight_matches_ads.csv]

Pair	Hot_Cool	Group	Ad_prop_weight_change
2	Hot	BW	0.048780092
3	Hot	BW	0.040440782
5	Hot	BW	0.043719702
9	Hot	GI	0.042402827
11	Hot	GI	0.006825939
12	Hot	HP	0.018805651
13	Hot	HP	-0.006596318
16	Hot	HP	0.049197827
17	Hot	HP	0.077381916
18	Hot	HP	0.055223303
19	Hot	HP	0.080759419
20	Hot	HP	0.015708411
21	Hot	HP	0.048394711
22	Hot	HP	0.039781635
23	Hot	HP	0.119565217
25	Hot	JB	0.080152672
27	Hot	JB	0.066545134
28	Hot	JB	0.079669544
29	Hot	JB	0.021332139
30	Hot	JB	0.031908429
31	Hot	LB	0.056136298
32	Hot	LB	0.032011541
33	Hot	LB	0.054985337
35	Hot	LB	0.049984432
36	Hot	LT	0.003693695
38	Hot	SC	0.05919674
39	Hot	SG	-0.004103655
40	Hot	SG	0.07878749
43	Hot	SH	-0.006547474
45	Hot	SH	0.019184982
53	Hot	TS	0.023318754
54	Hot	TS	0.013384206
58	Hot	BW	0.044923465
61	Hot	HP	-0.019404065
63	Hot	HP	0.025343361
64	Hot	JB	0.043209877
66	Hot	JB	0.010194481
67	Hot	SG	0.020009158
70	Hot	SH	-0.01428953
71	Hot	SH	0.039137877
75	Hot	TS	0.045207561
2	Cool	BW	0.045373445
3	Cool	BW	0.064064064
5	Cool	BW	0.072530631
9	Cool	GI	0.070452416
11	Cool	GI	0.067857143
12	Cool	HP	0.040168978
13	Cool	HP	0.09595134
16	Cool	HP	0.07382334
17	Cool	HP	0.056249168
18	Cool	HP	0.047460344
19	Cool	HP	0.010498242
20	Cool	HP	0.030114484
21	Cool	HP	0.108354541
22	Cool	HP	0.064785714
23	Cool	HP	0.070521971
25	Cool	JB	0.040112189
27	Cool	JB	0.033816284
28	Cool	JB	0.032683178
29	Cool	JB	0.078821549
30	Cool	JB	0.022156177
31	Cool	LB	0.069034089
32	Cool	LB	0.047442143
33	Cool	LB	0.071057995
35	Cool	LB	0.05234471
36	Cool	LT	0.076019242
38	Cool	SC	0.046345369
39	Cool	SG	0.031911955
40	Cool	SG	0.039333483
43	Cool	SH	0.054474557
45	Cool	SH	0.062626411
53	Cool	TS	0.04928197
54	Cool	TS	0.03425361
58	Cool	BW	0.059336388
61	Cool	HP	0.060344828
63	Cool	HP	0.067645347
64	Cool	JB	0.027388844
66	Cool	JB	0.056515805
67	Cool	SG	0.052136564
70	Cool	SH	0.041475978
71	Cool	SH	0.021122669
75	Cool	TS	0.036537839
