# Supplementary material for: Dwarf Mongooses Lose Body Mass in Hot Weather due to Limited Behavioural Plasticity
Source: Ecol Evol. 2025 Sep 5;15(9):e71963. doi: 10.1002/ece3.71963 (PMC12412311; doi:10.1002/ece3.71963)
Supplement: Supplementary file 1 — Data S1: ece371963‐sup‐0001‐Supinfo.zip. [file ECE3-15-e71963-s001.zip › weight_matches_pups.csv]

Pair	Hot_Cool	Group	Pup_weight_change
5	Hot	BW	-0.003968254
11	Hot	GI	0.017888199
16	Hot	HP	0.064039409
17	Hot	HP	0.109260383
19	Hot	HP	0.060224672
20	Hot	HP	0.064496714
22	Hot	HP	0.023364486
25	Hot	JB	0.106122449
27	Hot	JB	0.008944732
29	Hot	JB	0.020833333
30	Hot	JB	0.029183536
32	Hot	LB	0.017156863
33	Hot	LB	0.055555556
45	Hot	SH	0.033590831
53	Hot	TS	0.041248583
63	Hot	HP	0
64	Hot	JB	-0.006613757
66	Hot	JB	0.023255814
69	Hot	SH	0.096045198
70	Hot	SH	-0.008438819
71	Hot	SH	0.05
5	Cool	BW	0.086753306
11	Cool	GI	0.102167173
16	Cool	HP	0.086363636
17	Cool	HP	0.066195899
19	Cool	HP	0.059900626
20	Cool	HP	0.079646018
22	Cool	HP	0.057692308
25	Cool	JB	0.068289606
27	Cool	JB	0.072781452
29	Cool	JB	0.108695652
30	Cool	JB	0.039735099
32	Cool	LB	0.03482465
33	Cool	LB	0.097744361
45	Cool	SH	0.091432998
53	Cool	TS	0.065967368
63	Cool	HP	0.010989011
64	Cool	JB	0.07724845
66	Cool	JB	0.084848485
69	Cool	SH	0.051886792
70	Cool	SH	0.060431808
71	Cool	SH	0.045356084
